# Supplementary material for: Systematic Analysis of BELL Family Genes in Zizania latifolia and Functional Identification of ZlqSH1a/b in Rice Seed Shattering
Source: Int J Mol Sci. 2022 Dec 14;23(24):15939. doi: 10.3390/ijms232415939 (PMC9781759; doi:10.3390/ijms232415939)
Supplement: Supplementary file 1 [file ijms-23-15939-s001.zip › Table S1-S4.xlsx]

## Sheet: Table S1
Table S1. ZlBELL genes in Zizania latifolia.
Gene ID	ZlBELL
Zla01G006060	ZlBELL01
Zla01G014110	ZlBELL02
Zla01G016550	ZlBELL03
Zla02G012100	ZlBELL04
Zla02G027130	ZlBELL05
Zla03G002990	ZlBELL06
Zla03G005850	ZlBELL07
Zla03G008290	ZlBELL08
Zla03G019230	ZlBELL09
Zla03G022070	ZlBELL10
Zla03G028130	ZlBELL11
Zla04G009330	ZlBELL12
Zla04G033720	ZlBELL13
Zla05G000520	ZlBELL14
Zla05G006630	ZlBELL15
Zla05G006650	ZlBELL16
Zla05G006660	ZlBELL17
Zla05G006810	ZlBELL18
Zla05G006820	ZlBELL19
Zla05G008810	ZlBELL20
Zla05G008830	ZlBELL21
Zla05G009100	ZlBELL22
Zla05G024410	ZlBELL23
Zla05G026710	ZlBELL24
Zla05G026740	ZlBELL25
Zla08G001450	ZlBELL26
Zla08G001470	ZlBELL27
Zla08G005270	ZlBELL28
Zla08G006640	ZlBELL29
Zla09G005980	ZlBELL30
Zla09G006180	ZlBELL31
Zla09G007980	ZlBELL32
Zla09G008160	ZlBELL33
Zla09G008170	ZlBELL34
Zla09G019840	ZlBELL35
Zla09G022980	ZlBELL36
Zla10G003510	ZlBELL37
Zla10G005010	ZlBELL38
Zla11G008080	ZlBELL39
Zla11G018450	ZlBELL40
Zla12G009290	ZlBELL41
Zla12G010700	ZlBELL42
Zla13G006450	ZlBELL43
Zla13G015510	ZlBELL44
Zla15G004300	ZlBELL45
Zla15G006650	ZlBELL46
Zla16G012920	ZlBELL47
Zla17G000640	ZlBELL48

## Sheet: Table S2
Table S2. Differentially expressed genes (DEGs) between wild type (WT) and ZlqSH1a overexpression rice palnts.
#ID	WT-1_Count	WT-2_Count	WT-3_Count	ZlqSH1a-2_Count	ZlqSH1a-3_Count	ZlqSH1a-1_Count	WT-1_FPKM	WT-2_FPKM	WT-3_FPKM	ZlqSH1a-2_FPKM	ZlqSH1a-3_FPKM	ZlqSH1a-1_FPKM	Pvalue	log2FC	regulated	COG_class	COG_class_annotation	GO_annotation	KEGG_annotation	KEGG_pathway_annotation	KOG_class	KOG_class_annotation	Pfam_annotation	Swiss-Prot_annotation	eggNOG_class	eggNOG_class_annotation	NR_annotation
Oryza_sativa_newGene_2660	77	104	76	187	244	131	1.03751	1.7675	1.11047	2.93521	3.77804	1.97225	0.00218856	1.23587	up	--	--	Cellular Component: integral component of membrane (GO:0016021);;	K13466|2.39e-10|vvi:100246778|K13466 EIX receptor 1/2 | (RefSeq) receptor-like protein 12	Plant-pathogen interaction (ko04626)	[R]	General function prediction only	Leucine Rich repeats (2 copies)	Receptor-like protein 7 OS=Arabidopsis thaliana OX=3702 GN=RLP7 PE=3 SV=2	S	Function unknown	hypothetical protein EE612_022007, partial [Oryza sativa]
Oryza_sativa_newGene_6933	0	5	0	420	103	122	0	0.332744	0	34.8775	8.30095	8.42717	2.36351e-11	7.16052	up	--	--	--	--	--	--	--	--	--	--	--	hypothetical protein OsJ_21144 [Oryza sativa Japonica Group]
Oryza_sativa_newGene_11803	128	136	275	838	649	426	4.66822	5.29798	10.0078	37.6414	28.7816	16.0451	1.74396e-06	1.97613	up	[P]	Inorganic ion transport and metabolism	Molecular Function: iron ion transmembrane transporter activity (GO:0005381);; Molecular Function: manganese ion transmembrane transporter activity (GO:0005384);; Cellular Component: vacuolar membrane (GO:0005774);; Biological Process: intracellular sequestering of iron ion (GO:0006880);; Cellular Component: integral component of membrane (GO:0016021);; Biological Process: cellular manganese ion …	K22736|4.39e-165|osa:4346978|K22736 vacuolar iron transporter family protein | (RefSeq) vacuolar iron transporter 1.2	--	[S]	Function unknown	VIT family	Vacuolar iron transporter 2 OS=Oryza sativa subsp. japonica OX=39947 GN=VIT2 PE=2 SV=2	S	Function unknown	vacuolar iron transporter 1.2 [Oryza sativa Japonica Group]
Os03t0619600-01.gene	32	20	85	728	620	59	0.868125	0.583039	2.34326	24.9185	20.9404	1.69541	1.6408e-05	3.53009	up	--	--	--	--	--	--	--	--	--	--	--	hypothetical protein DAI22_03g264100 [Oryza sativa Japonica Group]
Oryza_sativa_newGene_7880	1498	1662	2926	3418	3018	3869	42.054	49.6356	81.8675	117.751	102.664	111.918	0.00168316	0.89356	up	--	--	Cellular Component: integral component of membrane (GO:0016021);;	K19041|4.75e-36|adu:107496553|K19041 E3 ubiquitin-protein ligase RNF38/44 [EC:2.3.2.27] | (RefSeq) NEP1-interacting protein 2 isoform X1	--	[O]	Posttranslational modification, protein turnover, chaperones	Ring finger domain	NEP1-interacting protein 1 OS=Arabidopsis thaliana OX=3702 GN=NIP1 PE=1 SV=2	O	Posttranslational modification, protein turnover, chaperones	NEP1-interacting protein-like 1 [Oryza sativa Japonica Group]
Oryza_sativa_newGene_2064	1813	1561	1288	698	813	562	34.3163	32.7883	25.0063	16.5325	19.4154	11.3255	0.000425622	-1.08257	down	--	--	Biological Process: generation of catalytic spliceosome for second transesterification step (GO:0000350);; Cellular Component: U5 snRNP (GO:0005682);; Cellular Component: U4/U6 x U5 tri-snRNP complex (GO:0046540);; Cellular Component: U2-type post-spliceosomal complex (GO:0071021);; Biological Process: nuclear retention of unspliced pre-mRNA at the site of transcription (GO:0071048);;	K12817|2.61e-198|dosa:Os03t0701100-01|K12817 pre-mRNA-splicing factor 18 | (RefSeq) Os03g0701100; Similar to Prp18 domain containing protein, expressed.	Spliceosome (ko03040)	[A]	RNA processing and modification	pre-mRNA processing factor 4 (PRP4) like	--	A	RNA processing and modification	hypothetical protein EE612_019882, partial [Oryza sativa]
Oryza_sativa_newGene_14022	6036	7884	6045	2791	2928	4696	230.418	320.167	229.85	130.7	135.379	184.599	0.00343934	-0.840854	down	--	--	Cellular Component: photosystem I (GO:0009522);; Cellular Component: photosystem II (GO:0009523);; Cellular Component: chloroplast thylakoid membrane (GO:0009535);; Biological Process: photosynthesis, light harvesting (GO:0009765);; Cellular Component: integral component of membrane (GO:0016021);; Molecular Function: chlorophyll binding (GO:0016168);; Biological Process: protein-chromophore linka…	K08916|5.74e-209|dosa:Os11t0242800-01|K08916 light-harvesting complex II chlorophyll a/b binding protein 5 | (RefSeq) Os11g0242800; Similar to ASCAB9-A (ASCAB9-B) (Fragment).	Photosynthesis - antenna proteins (ko00196)	--	--	Chlorophyll A-B binding protein	Chlorophyll a-b binding protein CP26, chloroplastic OS=Arabidopsis thaliana OX=3702 GN=LHCB5 PE=1 SV=1	C	Energy production and conversion	chlorophyll a-b binding protein CP26, chloroplastic [Oryza sativa Japonica Group]
Oryza_sativa_newGene_4609	5782	4660	5199	3067	2447	3541	177.462	152.151	158.972	115.475	90.9874	111.916	0.008476	-0.694265	down	--	--	--	--	--	--	--	--	--	--	--	hypothetical protein EE612_026826 [Oryza sativa]
Os05t0478300-01.gene	103	138	186	211	264	219	1.95744	2.78862	3.51001	4.90916	6.07208	4.27714	0.00820053	0.827834	up	[H]	Coenzyme transport and metabolism	Molecular Function: molecular_function (GO:0003674);; Molecular Function: catalytic activity (GO:0003824);; Cellular Component: cellular_component (GO:0005575);; Cellular Component: intracellular (GO:0005622);; Cellular Component: cell (GO:0005623);; Cellular Component: cytoplasm (GO:0005737);; Biological Process: organic acid metabolic process (GO:0006082);; Biological Process: cellular protein …	--	--	--	--	Putative rRNA methylase	Lipoyl synthase 2, chloroplastic OS=Oryza sativa subsp. indica OX=39946 GN=LIP1P-2 PE=3 SV=1	H	Coenzyme transport and metabolism	uncharacterized protein LOC4339291 isoform X1 [Oryza sativa Japonica Group]
Os04t0640700-01.gene	1256	851	249	196	293	148	24.5696	17.7106	4.8433	4.69749	6.94084	2.96924	0.00211025	-1.84695	down	--	--	--	--	--	--	--	--	--	--	--	hypothetical protein E2562_005069 [Oryza meyeriana var. granulata]
Oryza_sativa_newGene_4648	84	32	61	201	128	167	2.89538	0.862076	1.92003	8.32851	5.00618	5.602	0.00229378	1.57071	up	[Q]	Secondary metabolites biosynthesis, transport and catabolism	Cellular Component: peroxisome (GO:0005777);; Molecular Function: CoA hydrolase activity (GO:0016289);; Biological Process: phylloquinone biosynthetic process (GO:0042372);; Molecular Function: 1,4-dihydroxy-2-naphthoyl-CoA thioesterase activity (GO:0061522);;	K19222|5.43e-118|dosa:Os05t0137700-00|K19222 1,4-dihydroxy-2-naphthoyl-CoA hydrolase [EC:3.1.2.28] | (RefSeq) Os05g0137700; Similar to thioesterase family protein.	Ubiquinone and other terpenoid-quinone biosynthesis (ko00130)	[R]	General function prediction only	Thioesterase superfamily	1,4-dihydroxy-2-naphthoyl-CoA thioesterase 1 OS=Arabidopsis thaliana OX=3702 GN=DHNAT1 PE=1 SV=1	Q	Secondary metabolites biosynthesis, transport and catabolism	Os05g0137700 [Oryza sativa Japonica Group]
Oryza_sativa_newGene_9147	151	369	286	315	1103	683	2.87116	7.34125	5.61496	6.3983	26.4989	14.661	0.00241631	1.50041	up	--	--	--	--	--	--	--	--	--	--	--	Os07g0572075, partial [Oryza sativa Japonica Group]
Oryza_sativa_newGene_1368	0	0	0	60	37	77	0	0	0	5.05007	3.04452	5.47229	2.47995e-09	8.40732	up	--	--	Cellular Component: integral component of membrane (GO:0016021);;	--	--	--	--	--	--	--	--	hypothetical protein Os03g28070 [Oryza sativa Japonica Group]
Oryza_sativa_newGene_7427	448	565	695	821	928	1144	12.6605	16.1646	18.3917	27.9496	30.4641	33.09	0.00022221	0.878629	up	--	--	Molecular Function: DNA binding (GO:0003677);; Cellular Component: nucleus (GO:0005634);;	--	--	--	--	Homeodomain	Protein OVEREXPRESSOR OF CATIONIC PEROXIDASE 3 OS=Arabidopsis thaliana OX=3702 GN=OCP3 PE=1 SV=1	K	Transcription	protein OVEREXPRESSOR OF CATIONIC PEROXIDASE 3 [Oryza sativa Japonica Group]
Oryza_sativa_newGene_7788	10	110	54	244	359	195	0.254544	3.18415	1.45928	8.17453	11.8894	5.47972	0.000813143	2.35016	up	--	--	Biological Process: defense response (GO:0006952);; Molecular Function: ADP binding (GO:0043531);;	K15078|7.27e-108|vvi:100255136|K15078 structure-specific endonuclease subunit SLX1 [EC:3.6.1.-] | (RefSeq) putative disease resistance protein RGA1	--	[T]	Signal transduction mechanisms	NB-ARC domain	Putative disease resistance protein RGA3 OS=Solanum bulbocastanum OX=147425 GN=RGA3 PE=2 SV=2	T	Signal transduction mechanisms	hypothetical protein OsI_24284 [Oryza sativa Indica Group]
Oryza_sativa_newGene_7013	457	706	857	372	272	184	10.3685	17.7591	19.8206	10.0659	7.29784	4.25466	0.002189	-1.143	down	--	--	Molecular Function: DNA binding (GO:0003677);; Cellular Component: nucleus (GO:0005634);; Biological Process: positive regulation of organelle organization (GO:0010638);; Biological Process: positive regulation of transcription, DNA-templated (GO:0045893);;	K14491|1.85e-16|sita:101784621|K14491 two-component response regulator ARR-B family | (RefSeq) two-component response regulator ORR23	Plant hormone signal transduction (ko04075)	--	--	Myb-like DNA-binding domain	Probable transcription factor GLK1 OS=Oryza sativa subsp. japonica OX=39947 GN=GLK1 PE=2 SV=1	K	Transcription	probable transcription factor GLK1 [Oryza sativa Japonica Group]
Oryza_sativa_newGene_1692	147	169	705	615	914	954	0.932342	1.13737	4.45839	5.16975	7.03374	6.24662	0.00897291	1.45121	up	--	--	Biological Process: reproduction (GO:0000003);; Biological Process: developmental process involved in reproduction (GO:0003006);; Molecular Function: molecular_function (GO:0003674);; Molecular Function: nucleic acid binding (GO:0003676);; Molecular Function: RNA binding (GO:0003723);; Molecular Function: catalytic activity (GO:0003824);; Molecular Function: nuclease activity (GO:0004518);; Molec…	--	--	[R]	General function prediction only	PPR repeat family	Pentatricopeptide repeat-containing protein At3g53700, chloroplastic OS=Arabidopsis thaliana OX=3702 GN=MEE40 PE=2 SV=1	S	Function unknown	PPR domain-containing protein [Oryza sativa Indica Group]
Oryza_sativa_newGene_11461	534	741	867	954	1268	1476	20.4752	30.2181	33.1032	44.8819	58.8965	58.3246	0.000432784	0.906444	up	[J]	Translation, ribosomal structure and biogenesis	Molecular Function: single-stranded DNA binding (GO:0003697);; Molecular Function: RNA binding (GO:0003723);; Biological Process: response to cold (GO:0009409);; Biological Process: response to water deprivation (GO:0009414);; Cellular Component: chloroplast thylakoid membrane (GO:0009535);; Cellular Component: chloroplast stroma (GO:0009570);; Biological Process: response to salt stress (GO:0009…	K13126|1.15e-132|dosa:Os09t0279500-01|K13126 polyadenylate-binding protein | (RefSeq) Os09g0279500; Similar to Plastid-specific 30S ribosomal protein 2, chloroplast precursor (PSRP- 2).	RNA transport (ko03013);; mRNA surveillance pathway (ko03015);; RNA degradation (ko03018)	[R]	General function prediction only	RNA recognition motif. (a.k.a. RRM, RBD, or RNP domain)	30S ribosomal protein 2, chloroplastic OS=Spinacia oleracea OX=3562 GN=PSRP2 PE=1 SV=1	A	RNA processing and modification	30S ribosomal protein 2, chloroplastic [Oryza sativa Japonica Group]
Oryza_sativa_newGene_7399	1204	839	905	525	570	450	20.4453	15.1612	15.3156	10.9222	11.7115	7.86922	0.00577362	-0.846192	down	[C]	Energy production and conversion	Molecular Function: oxidoreductase activity, acting on the aldehyde or oxo group of donors, NAD or NADP as acceptor (GO:0016620);;	K12355|1.32e-235|osa:4341419|K12355 coniferyl-aldehyde dehydrogenase [EC:1.2.1.68] | (RefSeq) aldehyde dehydrogenase family 2 member C4	Phenylpropanoid biosynthesis (ko00940)	[C]	Energy production and conversion	Aldehyde dehydrogenase family	Aldehyde dehydrogenase 1 OS=Artemisia annua OX=35608 GN=ALDH1 PE=1 SV=1	C	Energy production and conversion	hypothetical protein OsI_23564 [Oryza sativa Indica Group]
Oryza_sativa_newGene_7451	0	4	0	1057	704	521	0	0.08419	0	29.6583	19.5831	11.0237	2.21514e-27	9.28357	up	--	--	Molecular Function: DNA binding (GO:0003677);;	--	--	[L]	Replication, recombination and repair	--	Zinc finger BED domain-containing protein RICESLEEPER 2 OS=Oryza sativa subsp. japonica OX=39947 GN=Os03g0733400 PE=2 SV=1	L	Replication, recombination and repair	Os06g0605100 [Oryza sativa Japonica Group]
Oryza_sativa_newGene_11242	0	0	0	274	323	145	0	0	0	12.8179	14.9268	5.69693	3.8433e-16	10.5054	up	[E]	Amino acid transport and metabolism	Molecular Function: arylformamidase activity (GO:0004061);; Biological Process: response to cold (GO:0009409);; Biological Process: response to water deprivation (GO:0009414);; Biological Process: response to salt stress (GO:0009651);; Biological Process: tryptophan catabolic process to kynurenine (GO:0019441);; Cellular Component: cell periphery (GO:0071944);;	--	--	--	--	Putative cyclase	Cyclase-like protein 4 OS=Oryza sativa subsp. japonica OX=39947 GN=CYL4 PE=2 SV=1	S	Function unknown	hypothetical protein OsI_30377 [Oryza sativa Indica Group]
Oryza_sativa_newGene_14314	221	548	678	809	1191	1340	3.55937	8.87329	14.9012	15.1149	22.897	20.4293	0.000704297	1.35019	up	--	--	Molecular Function: protein serine/threonine kinase activity (GO:0004674);; Molecular Function: ATP binding (GO:0005524);; Cellular Component: integral component of membrane (GO:0016021);; Biological Process: recognition of pollen (GO:0048544);;	--	--	--	--	D-mannose binding lectin	G-type lectin S-receptor-like serine/threonine-protein kinase SD1-13 OS=Arabidopsis thaliana OX=3702 GN=SD113 PE=1 SV=2	T	Signal transduction mechanisms	putative serine/threonine kinase [Oryza sativa Japonica Group]
Oryza_sativa_newGene_171	71	105	148	284	306	306	1.03399	1.64346	2.16514	5.13456	5.4651	4.63561	7.54149e-07	1.60076	up	[C]	Energy production and conversion	Biological Process: nitric oxide biosynthetic process (GO:0006809);; Molecular Function: heme binding (GO:0020037);; Molecular Function: molybdenum ion binding (GO:0030151);; Biological Process: nitrate assimilation (GO:0042128);; Molecular Function: molybdopterin cofactor binding (GO:0043546);; Molecular Function: nitrate reductase (NADPH) activity (GO:0050464);;	K10534|0.0|dosa:Os02t0770800-01|K10534 nitrate reductase (NAD(P)H) [EC:1.7.1.1 1.7.1.2 1.7.1.3] | (RefSeq) Os02g0770800; Similar to Nitrate reductase [NAD(P)H] (EC 1.7.1.2).	Nitrogen metabolism (ko00910)	[C]	Energy production and conversion	Oxidoreductase molybdopterin binding domain	Nitrate reductase [NAD(P)H] OS=Hordeum vulgare OX=4513 GN=NAR-7 PE=2 SV=1	C	Energy production and conversion	hypothetical protein OsI_09099 [Oryza sativa Indica Group]
Oryza_sativa_newGene_15878	507	542	872	843	1216	1911	18.7021	21.2775	32.045	38.1801	54.3769	72.6502	0.00118867	1.16299	up	[R]	General function prediction only	Molecular Function: acid phosphatase activity (GO:0003993);;	K20728|2.40e-56|thj:104814965|K20728 vegetative storage protein 2 | (RefSeq) vegetative storage protein 2-like	MAPK signaling pathway - plant (ko04016)	--	--	HAD superfamily, subfamily IIIB (Acid phosphatase)	Stem 28 kDa glycoprotein OS=Glycine max OX=3847 GN=VSPA PE=2 SV=1	S	Function unknown	hypothetical protein EE612_000758 [Oryza sativa]
Oryza_sativa_newGene_11512	222	412	359	86	116	201	8.60785	17.0634	13.9342	4.10113	5.44278	8.04548	0.00440315	-1.18621	down	--	--	Cellular Component: photosystem I (GO:0009522);; Cellular Component: photosystem II (GO:0009523);; Cellular Component: chloroplast thylakoid membrane (GO:0009535);; Biological Process: photosynthesis, light harvesting (GO:0009765);; Cellular Component: integral component of membrane (GO:0016021);; Molecular Function: chlorophyll binding (GO:0016168);; Biological Process: protein-chromophore linka…	K14172|3.62e-119|obr:102702313|K14172 light-harvesting complex II chlorophyll a/b binding protein 7 | (RefSeq) chlorophyll a-b binding protein 1D	Photosynthesis - antenna proteins (ko00196)	--	--	Chlorophyll A-B binding protein	Chlorophyll a-b binding protein 7, chloroplastic OS=Arabidopsis thaliana OX=3702 GN=LHCB7 PE=2 SV=1	P	Inorganic ion transport and metabolism	PREDICTED: chlorophyll a-b binding protein 1D [Oryza brachyantha]
Os03t0792500-02.gene	885	176	392	3391	3182	1485	30.6745	6.49297	13.5157	144.322	133.732	53.0416	2.91317e-05	2.52296	up	--	--	Biological Process: lipid transport (GO:0006869);; Molecular Function: lipid binding (GO:0008289);; Cellular Component: integral component of membrane (GO:0016021);;	--	--	--	--	--	--	O	Posttranslational modification, protein turnover, chaperones	--
Oryza_sativa_newGene_10612	712	600	670	268	390	242	31.0738	27.8098	28.702	14.276	20.3386	10.5489	0.000670743	-1.04326	down	--	--	--	--	--	--	--	Domain of unknown function (DUF4228)	--	S	Function unknown	uncharacterized protein LOC4345590 [Oryza sativa Japonica Group]
Oryza_sativa_newGene_3739	485	714	439	137	201	221	14.9508	22.1486	12.8309	4.93571	7.46311	6.52597	1.9989e-05	-1.45578	down	[F]	Nucleotide transport and metabolism	Molecular Function: phosphatase activity (GO:0016791);;	K19269|2.72e-155|dosa:Os04t0490800-01|K19269 phosphoglycolate phosphatase [EC:3.1.3.18 3.1.3.48] | (RefSeq) Os04g0490800; Haloacid dehalogenase-like hydrolase domain containing protein.	Glyoxylate and dicarboxylate metabolism (ko00630);; Carbon metabolism (ko01200)	[P]	Inorganic ion transport and metabolism	Haloacid dehalogenase-like hydrolase	Phosphoglycolate phosphatase 1A, chloroplastic OS=Arabidopsis thaliana OX=3702 GN=PGLP1A PE=1 SV=1	P	Inorganic ion transport and metabolism	hypothetical protein OsI_16423 [Oryza sativa Indica Group]
Oryza_sativa_newGene_478	35	63	93	107	129	150	0.701081	1.34527	1.84928	2.63133	3.1378	3.09051	0.00911325	1.15401	up	--	--	Cellular Component: integral component of membrane (GO:0016021);;	--	--	--	--	PAN-like domain	G-type lectin S-receptor-like serine/threonine-protein kinase SD1-29 OS=Arabidopsis thaliana OX=3702 GN=SD129 PE=1 SV=1	T	Signal transduction mechanisms	G-type lectin S-receptor-like serine/threonine-protein kinase At2g19130 isoform X4 [Oryza sativa Japonica Group]
Oryza_sativa_newGene_6422	807	1061	864	367	476	546	13.4118	19.2684	14.3771	7.66149	9.76434	10.6792	0.000662663	-0.874329	down	[D]	Cell cycle control, cell division, chromosome partitioning	Molecular Function: ATP binding (GO:0005524);;	--	--	--	--	AAA domain	Protein SEEDLING PLASTID DEVELOPMENT 1 OS=Arabidopsis thaliana OX=3702 GN=SPD1 PE=2 SV=1	O	Posttranslational modification, protein turnover, chaperones	hypothetical protein DAI22_06g039900 [Oryza sativa Japonica Group]
Oryza_sativa_newGene_15328	708	546	291	142	207	228	24.1948	19.8618	9.89987	5.91728	8.56626	8.00714	0.00242423	-1.36548	down	--	--	Molecular Function: protein serine/threonine phosphatase activity (GO:0004722);;	--	--	[T]	Signal transduction mechanisms	--	Probable protein phosphatase 2C 12 OS=Oryza sativa subsp. japonica OX=39947 GN=Os02g0224100 PE=2 SV=1	T	Signal transduction mechanisms	hypothetical protein EE612_009858 [Oryza sativa]
Oryza_sativa_newGene_4707	0	2	0	44	158	124	0	0.22056	0	5.98153	21.2939	14.2146	3.00443e-09	7.44736	up	[G]	Carbohydrate transport and metabolism	Molecular Function: trehalose-phosphatase activity (GO:0004805);; Biological Process: trehalose biosynthetic process (GO:0005992);;	K16055|2.31e-71|dosa:Os08t0414700-01|K16055 trehalose 6-phosphate synthase/phosphatase [EC:2.4.1.15 3.1.3.12] | (RefSeq) Os08g0414700, TPS7; Similar to Trehalose-6-phosphate synthase (Fragment).	Starch and sucrose metabolism (ko00500)	[G]	Carbohydrate transport and metabolism	Trehalose-phosphatase	Probable alpha,alpha-trehalose-phosphate synthase [UDP-forming] 10 OS=Arabidopsis thaliana OX=3702 GN=TPS10 PE=2 SV=1	G	Carbohydrate transport and metabolism	Trehalose-phosphatase family protein [Oryza sativa Japonica Group]
Oryza_sativa_newGene_1914	752	637	856	819	1229	1846	24.2356	21.8374	27.4886	32.3878	47.9657	61.2821	0.00911588	0.888753	up	[Q]	Secondary metabolites biosynthesis, transport and catabolism	--	--	--	[G]	Carbohydrate transport and metabolism	Glyoxalase/Bleomycin resistance protein/Dioxygenase superfamily	--	G	Carbohydrate transport and metabolism	uncharacterized protein LOC4333625 [Oryza sativa Japonica Group]
Oryza_sativa_newGene_3890	2791	3872	3183	1011	1304	2256	60.2762	87.8403	64.927	24.9803	33.6884	47.1511	0.00276627	-1.00776	down	[J]	Translation, ribosomal structure and biogenesis	Molecular Function: RNA binding (GO:0003723);;	K12890|1.10e-100|obr:102701405|K12890 splicing factor, arginine/serine-rich 1 | (RefSeq) serine/arginine-rich-splicing factor SR34-like	Spliceosome (ko03040)	[A]	RNA processing and modification	RNA recognition motif. (a.k.a. RRM, RBD, or RNP domain)	Serine/arginine-rich splicing factor SR30 OS=Arabidopsis thaliana OX=3702 GN=SR30 PE=1 SV=1	A	RNA processing and modification	hypothetical protein E2562_010777 [Oryza meyeriana var. granulata]
Oryza_sativa_newGene_9692	26	59	40	57	168	187	0.270546	1.14812	0.808108	0.789361	2.64947	2.37899	0.00174092	1.82756	up	[T]	Signal transduction mechanisms	Molecular Function: ATP binding (GO:0005524);; Cellular Component: integral component of membrane (GO:0016021);; Molecular Function: ATPase activity (GO:0016887);;	K08712|2.01e-141|gsl:Gasu_29800|K08712 ATP-binding cassette, subfamily G (WHITE), member 2, SNQ2 | (RefSeq) ABC transporter, ATP-binding protein	ABC transporters (ko02010)	[Q]	Secondary metabolites biosynthesis, transport and catabolism	ABC-2 type transporter	ABC transporter G family member 35 OS=Oryza sativa subsp. japonica OX=39947 GN=ABCG35 PE=3 SV=1	Q	Secondary metabolites biosynthesis, transport and catabolism	ABC transporter G family member 35 [Oryza sativa Japonica Group]
Oryza_sativa_newGene_14386	180	323	421	494	474	564	3.83727	6.65358	8.55625	13.2118	12.7589	12.5645	0.00736299	0.869409	up	--	--	Molecular Function: ribonuclease III activity (GO:0004525);; Biological Process: RNA processing (GO:0006396);;	--	--	--	--	--	Ribonuclease III domain-containing protein RNC1, chloroplastic OS=Oryza sativa subsp. japonica OX=39947 GN=RNC1 PE=2 SV=1	S	Function unknown	hypothetical protein OsJ_03820 [Oryza sativa Japonica Group]
Oryza_sativa_newGene_4430	5973	5764	5106	1612	1851	3619	186.504	191.488	158.842	61.7487	70.0221	116.369	0.00103495	-1.16673	down	[IQR]	Lipid transport and metabolism;; Secondary metabolites biosynthesis, transport and catabolism;; General function prediction only	Cellular Component: chloroplast (GO:0009507);; Biological Process: photosynthesis (GO:0015979);; Biological Process: chlorophyll biosynthetic process (GO:0015995);; Molecular Function: protochlorophyllide reductase activity (GO:0016630);;	K00218|5.58e-273|dosa:Os04t0678700-01|K00218 protochlorophyllide reductase [EC:1.3.1.33] | (RefSeq) Os04g0678700; Similar to Protochlorophyllide reductase (EC 1.3.1.33) (PCR) (NADPH- protochlorophyllide oxidoreductase) (POR) (Fragment).	Porphyrin and chlorophyll metabolism (ko00860)	[Q]	Secondary metabolites biosynthesis, transport and catabolism	short chain dehydrogenase	Protochlorophyllide reductase A, chloroplastic OS=Oryza sativa subsp. japonica OX=39947 GN=PORA PE=2 SV=1	Q	Secondary metabolites biosynthesis, transport and catabolism	protochlorophyllide reductase A, chloroplastic [Oryza sativa Japonica Group]
Oryza_sativa_newGene_3631	402	457	473	755	1111	642	14.2615	17.2889	16.686	32.8324	47.715	23.4137	0.000458768	1.02208	up	[T]	Signal transduction mechanisms	Molecular Function: nucleotide binding (GO:0000166);; Molecular Function: molecular_function (GO:0003674);; Molecular Function: binding (GO:0005488);; Cellular Component: cellular_component (GO:0005575);; Cellular Component: cell (GO:0005623);; Cellular Component: plasma membrane (GO:0005886);; Molecular Function: drug binding (GO:0008144);; Cellular Component: membrane (GO:0016020);; Molecular F…	--	--	--	--	Universal stress protein family	--	T	Signal transduction mechanisms	universal stress protein PHOS34 [Oryza sativa Japonica Group]
Oryza_sativa_newGene_11203	261	288	255	139	162	125	17.1614	20.1829	16.7054	11.218	12.9094	8.42885	0.00558838	-0.813664	down	--	--	--	--	--	--	--	--	--	--	--	uncharacterized protein LOC4326569 [Oryza sativa Japonica Group]
Oryza_sativa_newGene_12443	0	18	0	71	101	150	0	0.751013	0	3.452	4.88395	6.18459	0.000879584	4.28128	up	--	--	--	--	--	--	--	--	--	--	--	uncharacterized protein LOC107279024 [Oryza sativa Japonica Group]
Os02t0527900-00.gene	92	118	44	233	206	154	2.63474	3.57683	1.25286	8.17799	7.13228	4.52831	0.00842883	1.3114	up	[J]	Translation, ribosomal structure and biogenesis	--	--	--	[A]	RNA processing and modification	--	Ribonuclease J OS=Arabidopsis thaliana OX=3702 GN=RNJ PE=1 SV=1	--	--	ribonuclease J isoform X2 [Oryza sativa Japonica Group]
Oryza_sativa_newGene_4449	822	1737	1331	1734	2519	2896	40.7561	91.7386	65.7505	105.508	151.43	148.065	0.00208322	0.996798	up	--	--	Molecular Function: AT DNA binding (GO:0003680);; Cellular Component: nucleus (GO:0005634);;	--	--	--	--	Plants and Prokaryotes Conserved (PCC) domain	AT-hook motif nuclear-localized protein 10 OS=Arabidopsis thaliana OX=3702 GN=AHL10 PE=1 SV=2	K	Transcription	OSJNBa0088H09.5 [Oryza sativa Japonica Group]
Oryza_sativa_newGene_6537	277	95	53	5	44	6	12.2643	4.76595	2.33813	0.255673	2.32032	0.258938	0.00250379	-2.94535	down	[O]	Posttranslational modification, protein turnover, chaperones	Molecular Function: molecular_function (GO:0003674);; Molecular Function: binding (GO:0005488);; Molecular Function: protein binding (GO:0005515);; Molecular Function: chaperone binding (GO:0051087);;	K09510|1.74e-12|sbi:8069861|K09510 DnaJ homolog subfamily B member 4 | (RefSeq) dnaJ homolog subfamily B member 1 isoform X1	--	[O]	Posttranslational modification, protein turnover, chaperones	DnaJ domain	DnaJ protein P58IPK homolog B OS=Oryza sativa subsp. japonica OX=39947 GN=P58B PE=1 SV=1	O	Posttranslational modification, protein turnover, chaperones	hypothetical protein OsI_22007 [Oryza sativa Indica Group]
Oryza_sativa_newGene_14759	58	33	57	5	13	8	2.01733	1.22548	1.97207	0.192402	0.525609	0.286724	0.000738326	-2.42096	down	--	--	--	--	--	--	--	--	--	--	--	hypothetical protein OsI_04944 [Oryza sativa Indica Group]
Os01t0841600-01.gene	2	7	17	60	97	63	0.082122	0.427822	0.942501	4.27994	6.86907	3.74166	1.77755e-05	3.24486	up	--	--	Cellular Component: integral component of membrane (GO:0016021);; Molecular Function: transmembrane transporter activity (GO:0022857);;	K14638|1.7e-09|dosa:Os01t0872100-01|K14638 solute carrier family 15 (peptide/histidine transporter), member 3/4 | (RefSeq) Os01g0872100; TGF-beta receptor, type I/II extracellular region family protein.	--	[E]	Amino acid transport and metabolism	--	Protein NRT1/ PTR FAMILY 5.16 OS=Arabidopsis thaliana OX=3702 GN=NPF5.16 PE=2 SV=1	E	Amino acid transport and metabolism	hypothetical protein DAI22_01g416600 [Oryza sativa Japonica Group]
Oryza_sativa_newGene_8183	126	127	163	259	315	194	2.33317	2.53438	3.02285	6.00097	7.16123	3.75458	0.00252666	0.999928	up	[T]	Signal transduction mechanisms	Molecular Function: protein kinase activity (GO:0004672);; Molecular Function: ATP binding (GO:0005524);;	K08857|0.0|dosa:Os07t0176600-01|K08857 NIMA (never in mitosis gene a)-related kinase 1/4/5 [EC:2.7.11.1] | (RefSeq) Os07g0176600; Similar to Kinase-like protein.	--	[R]	General function prediction only	Protein kinase domain	Serine/threonine-protein kinase Nek3 OS=Oryza sativa subsp. japonica OX=39947 GN=NEK3 PE=1 SV=1	T	Signal transduction mechanisms	serine/threonine-protein kinase Nek3 [Oryza sativa Japonica Group]
Oryza_sativa_newGene_3743	2623	3246	3338	890	1363	1668	91.4329	119.446	116.031	38.15	57.4625	60.0444	3.67402e-05	-1.12699	down	--	--	Molecular Function: zinc ion binding (GO:0008270);;	K12135|9.57e-06|thj:104802991|K12135 zinc finger protein CONSTANS | (RefSeq) zinc finger protein CONSTANS-LIKE 2-like	Circadian rhythm - plant (ko04712)	--	--	B-box zinc finger	B-box zinc finger protein 24 OS=Arabidopsis thaliana OX=3702 GN=BBX24 PE=1 SV=1	S	Function unknown	hypothetical protein OsI_16464 [Oryza sativa Indica Group]
Os01t0276400-01.gene	302	181	550	103	20	122	10.8255	6.90703	19.6751	4.50935	0.848261	4.4942	0.00373163	-1.94103	down	--	--	Cellular Component: host cell nucleus (GO:0042025);;	K21777|2.9e-19|dosa:Os01t0281200-01|K21777 G2/mitotic-specific cyclin-B, other | (RefSeq) Os01g0281200, CYCB1;1, CYCLIN-B1-1; Similar to Type B-like cyclin (Fragment).	--	--	--	Cyclin, C-terminal domain	Cyclin-B1-3 OS=Oryza sativa subsp. japonica OX=39947 GN=CYCB1-3 PE=2 SV=2	D	Cell cycle control, cell division, chromosome partitioning	cyclin-B1-3 [Oryza sativa Japonica Group]
Oryza_sativa_newGene_12908	0	4	8	77	95	24	0	0.096211	0.178382	2.13268	2.57629	0.540372	3.26129e-05	4.21443	up	--	--	--	--	--	--	--	--	--	--	--	Hypothetical protein with similarity to putative retroelement [Oryza sativa Japonica Group]
Oryza_sativa_newGene_656	88	138	223	840	1490	877	2.64992	4.4697	6.84327	31.3562	54.2906	27.5551	1.53177e-14	2.97598	up	--	--	--	--	--	--	--	--	Cold-regulated protein 27 OS=Arabidopsis thaliana OX=3702 GN=COR27 PE=1 SV=1	S	Function unknown	uncharacterized protein LOC4331855 [Oryza sativa Japonica Group]
Oryza_sativa_newGene_699	50	77	47	105	128	189	1.09041	1.66581	1.15313	2.40317	3.24104	3.44248	0.00180489	1.37541	up	[P]	Inorganic ion transport and metabolism	Molecular Function: secondary active sulfate transmembrane transporter activity (GO:0008271);; Cellular Component: integral component of membrane (GO:0016021);;	K17470|6.80e-78|dosa:Os03t0196000-00|K17470 sulfate transporter 1, high-affinity | (RefSeq) Os03g0196000; Similar to Sulfate transporter.	--	[P]	Inorganic ion transport and metabolism	Sulfate permease family	Sulfate transporter 1.2 OS=Arabidopsis thaliana OX=3702 GN=SULTR1;2 PE=1 SV=1	P	Inorganic ion transport and metabolism	hypothetical protein OsJ_09766 [Oryza sativa Japonica Group]
Oryza_sativa_newGene_11145	97	136	194	293	287	291	8.79789	13.2071	17.6467	32.8654	31.8401	27.3609	0.000216412	1.16222	up	--	--	--	--	--	--	--	--	--	--	--	hypothetical protein BHE74_00012518 [Ensete ventricosum]
Oryza_sativa_newGene_11937	651	817	1490	1694	2044	1800	24.515	32.4187	53.2524	77.5057	91.4992	68.1005	0.000784143	1.04462	up	--	--	--	--	--	--	--	--	--	--	--	unknown [Zea mays]
Oryza_sativa_newGene_2032	702	1016	352	100	55	64	15.2804	23.4186	7.59025	2.64338	1.40676	1.4187	2.01459e-10	-3.14582	down	--	--	Molecular Function: DNA binding (GO:0003677);; Cellular Component: nucleus (GO:0005634);; Biological Process: regulation of transcription, DNA-templated (GO:0006355);;	K16222|1.99e-51|csat:104726841|K16222 Dof zinc finger protein DOF5.5 | (RefSeq) cyclic dof factor 1-like	Circadian rhythm - plant (ko04712)	--	--	Dof domain, zinc finger	Cyclic dof factor 2 OS=Arabidopsis thaliana OX=3702 GN=CDF2 PE=1 SV=2	B	Chromatin structure and dynamics	cyclic dof factor 2 [Oryza sativa Japonica Group]
Oryza_sativa_newGene_4740	604	637	344	129	136	238	14.6341	16.3628	8.9947	3.88076	4.22288	6.08117	0.000184006	-1.58276	down	[TK]	Signal transduction mechanisms;; Transcription	Molecular Function: calcium ion binding (GO:0005509);; Molecular Function: GTP diphosphokinase activity (GO:0008728);; Cellular Component: chloroplast (GO:0009507);; Biological Process: guanosine tetraphosphate metabolic process (GO:0015969);;	K00951|0.0|dosa:Os05t0161200-01|K00951 GTP pyrophosphokinase [EC:2.7.6.5] | (RefSeq) Os05g0161200; RelA/SpoT domain containing protein.	Purine metabolism (ko00230)	[T]	Signal transduction mechanisms	Region found in RelA / SpoT proteins	Probable GTP diphosphokinase CRSH1, chloroplastic OS=Oryza sativa subsp. japonica OX=39947 GN=CRSH1 PE=2 SV=1	T	Signal transduction mechanisms	hypothetical protein EE612_027277 [Oryza sativa]
Os08t0154600-01.gene	9168	11851	5597	566	602	1585	149.864	206.092	91.1376	11.3485	11.9203	26.6762	1.84447e-11	-3.20009	down	--	--	Molecular Function: DNA binding (GO:0003677);; Cellular Component: nucleus (GO:0005634);;	K12133|2.7e-25|dosa:Os08t0157600-01|K12133 MYB-related transcription factor LHY | (RefSeq) Os08g0157600, CIRCADIAN_CLOCK_ASSOCIATED_1, CCA1; MYB transcription factor, Circadian clock	Circadian rhythm - plant (ko04712)	--	--	--	--	K	Transcription	protein CCA1 isoform X3 [Oryza sativa Japonica Group]
Oryza_sativa_newGene_14498	8272	5099	4423	1621	2051	1634	168.078	110.211	89.5206	40.3988	50.4797	34.1844	2.67216e-06	-1.68009	down	[O]	Posttranslational modification, protein turnover, chaperones	Molecular Function: ATP binding (GO:0005524);;	K03283|0.0|dosa:Os01t0840100-01|K03283 heat shock 70kDa protein 1/2/6/8 | (RefSeq) Os01g0840100; Heat shock protein Hsp70 family protein.	Spliceosome (ko03040);; Protein processing in endoplasmic reticulum (ko04141);; Endocytosis (ko04144)	[O]	Posttranslational modification, protein turnover, chaperones	Hsp70 protein	Heat shock 70 kDa protein 4 OS=Arabidopsis thaliana OX=3702 GN=HSP70-4 PE=1 SV=1	O	Posttranslational modification, protein turnover, chaperones	probable mediator of RNA polymerase II transcription subunit 37c [Oryza sativa Japonica Group]
Oryza_sativa_newGene_2755	508	718	240	120	210	193	18.3607	27.6432	8.64173	5.28964	9.20864	7.19052	0.00340003	-1.41319	down	--	--	Molecular Function: protein serine/threonine phosphatase activity (GO:0004722);;	K14497|1.82e-27|ats:109784857|K14497 protein phosphatase 2C [EC:3.1.3.16] | (RefSeq) LOC109784857; probable protein phosphatase 2C 37 isoform X1	MAPK signaling pathway - plant (ko04016);; Plant hormone signal transduction (ko04075)	[T]	Signal transduction mechanisms	--	Probable protein phosphatase 2C 37 OS=Oryza sativa subsp. japonica OX=39947 GN=Os04g0167900 PE=3 SV=2	T	Signal transduction mechanisms	hypothetical protein EE612_022181 [Oryza sativa]
Oryza_sativa_newGene_5097	436	1001	944	1268	2071	4507	17.3881	42.9324	37.4284	62.5318	100.744	185.506	0.000130251	1.84108	up	--	--	--	--	--	--	--	--	--	S	Function unknown	uncharacterized protein LOC4338267 isoform X2 [Oryza sativa Japonica Group]
Oryza_sativa_newGene_1336	11733	14374	11096	3650	2837	5014	225.335	298.065	214.291	87.1066	65.0893	97.2009	4.02784e-08	-1.59442	down	--	--	Biological Process: regulation of transcription, DNA-templated (GO:0006355);; Biological Process: circadian rhythm (GO:0007623);;	--	--	--	--	--	Protein LNK1 OS=Arabidopsis thaliana OX=3702 GN=LNK1 PE=1 SV=1	S	Function unknown	hypothetical protein EE612_017784 [Oryza sativa]
Oryza_sativa_newGene_8417	2	13	9	28	57	24	0.044114	0.305401	0.198342	0.756562	1.5086	0.546942	0.00845168	2.32607	up	--	--	Molecular Function: DNA binding (GO:0003677);; Molecular Function: transposase activity (GO:0004803);; Biological Process: transposition, DNA-mediated (GO:0006313);; Molecular Function: zinc ion binding (GO:0008270);;	K17604|3.15e-65|gmx:100776861|K17604 zinc finger SWIM domain-containing protein 3 | (RefSeq) uncharacterized protein LOC100776861	--	--	--	MULE transposase domain	--	--	--	uncharacterized protein LOC107281520 isoform X1 [Oryza sativa Japonica Group]
Os02t0742100-01.gene	1065	26	1044	21	22	18	19.2989	0.483885	18.8418	0.459519	0.467189	0.318832	4.52341e-08	-5.04345	down	--	--	Biological Process: biological_process (GO:0008150);; Biological Process: negative regulation of cell proliferation (GO:0008285);; Biological Process: regulation of cell proliferation (GO:0042127);; Biological Process: negative regulation of biological process (GO:0048519);; Biological Process: negative regulation of cellular process (GO:0048523);; Biological Process: regulation of biological pro…	--	--	--	--	--	Cell number regulator 1 OS=Zea mays OX=4577 GN=CNR1 PE=2 SV=1	S	Function unknown	cell number regulator 1 [Oryza sativa Japonica Group]
Os02t0626100-01.gene	47	75	73	0	0	0	0.997148	1.69068	1.53866	0	0	0	1.22489e-09	-8.34135	down	--	--	--	--	--	--	--	--	--	--	--	putative cytochrome [Oryza sativa Japonica Group]
Oryza_sativa_newGene_10076	3333	3459	3418	1918	2209	2147	63.2952	70.1144	66.9195	47.5406	51.9689	41.6449	0.00112438	-0.601285	down	[G]	Carbohydrate transport and metabolism	Biological Process: carbohydrate metabolic process (GO:0005975);; Molecular Function: carbohydrate binding (GO:0030246);; Molecular Function: glucose-6-phosphate 1-epimerase activity (GO:0047938);;	K01792|4.48e-90|obr:102715137|K01792 glucose-6-phosphate 1-epimerase [EC:5.1.3.15] | (RefSeq) putative glucose-6-phosphate 1-epimerase	Glycolysis / Gluconeogenesis (ko00010)	[G]	Carbohydrate transport and metabolism	Aldose 1-epimerase	Putative glucose-6-phosphate 1-epimerase OS=Cenchrus ciliaris OX=35872 PE=2 SV=1	G	Carbohydrate transport and metabolism	PREDICTED: putative glucose-6-phosphate 1-epimerase [Oryza brachyantha]
Oryza_sativa_newGene_15886	0	5	0	107	156	122	0	0.12513	0	3.12578	4.45771	2.97906	3.36381e-12	6.38061	up	--	--	--	--	--	--	--	--	--	--	--	Os03g0733332 [Oryza sativa Japonica Group]
Oryza_sativa_newGene_35	278	547	869	287	211	209	8.76899	18.3559	27.2977	11.0933	8.05945	6.77239	0.00803726	-1.09983	down	--	--	--	--	--	--	--	Probable lipid transfer	--	S	Function unknown	hypothetical protein OsI_08758 [Oryza sativa Indica Group]
Oryza_sativa_newGene_7909	2494	1497	549	55	123	91	57.5026	36.7219	12.606	1.5496	3.40834	2.14961	3.35862e-12	-4.04866	down	--	--	Molecular Function: DNA binding (GO:0003677);; Cellular Component: nucleus (GO:0005634);;	K12133|1.31e-38|pavi:110764006|K12133 MYB-related transcription factor LHY | (RefSeq) protein LHY-like isoform X1	Circadian rhythm - plant (ko04712)	[O]	Posttranslational modification, protein turnover, chaperones	Myb-like DNA-binding domain	Protein REVEILLE 2 OS=Arabidopsis thaliana OX=3702 GN=RVE2 PE=1 SV=1	K	Transcription	hypothetical protein EE612_036600 [Oryza sativa]
Oryza_sativa_newGene_608	911	836	414	184	219	268	17.2767	16.8692	7.81872	4.27335	5.02457	5.22368	9.69135e-05	-1.62228	down	--	--	Molecular Function: DNA binding (GO:0003677);; Cellular Component: nucleus (GO:0005634);; Biological Process: regulation of transcription, DNA-templated (GO:0006355);;	K16222|5.95e-55|csat:104740088|K16222 Dof zinc finger protein DOF5.5 | (RefSeq) cyclic dof factor 1	Circadian rhythm - plant (ko04712)	--	--	Dof domain, zinc finger	Cyclic dof factor 3 OS=Arabidopsis thaliana OX=3702 GN=CDF3 PE=1 SV=2	B	Chromatin structure and dynamics	cyclic dof factor 1 [Oryza sativa Japonica Group]
Oryza_sativa_newGene_692	13305	7954	9065	4104	3026	4015	300.352	191.006	203.842	113.635	82.7437	93.346	4.25603e-05	-1.36394	down	[I]	Lipid transport and metabolism	Molecular Function: inositol-3-phosphate synthase activity (GO:0004512);; Biological Process: inositol biosynthetic process (GO:0006021);; Biological Process: phospholipid biosynthetic process (GO:0008654);;	K01858|0.0|dosa:Os03t0192700-01|K01858 myo-inositol-1-phosphate synthase [EC:5.5.1.4] | (RefSeq) Os03g0192700, INO1, INOSITOL_1-PHOSPHATE_SYNTHASE-1; Similar to Myo-inositol-1-phosphate synthase.	Inositol phosphate metabolism (ko00562)	[I]	Lipid transport and metabolism	Myo-inositol-1-phosphate synthase	Inositol-3-phosphate synthase 1 OS=Oryza sativa subsp. japonica OX=39947 GN=RINO1 PE=1 SV=2	I	Lipid transport and metabolism	myo-inositol 3-phosphate synthase 1 [Oryza sativa Indica Group]
Oryza_sativa_newGene_16334	58	78	24	5	0	8	2.78545	2.62763	0.677693	0.175959	0	0.219375	0.000828426	-3.54304	down	--	--	--	--	--	--	--	Remorin, C-terminal region	Remorin 1.4 OS=Arabidopsis thaliana OX=3702 GN=REM1.4 PE=1 SV=1	S	Function unknown	remorin [Oryza sativa Japonica Group]
Oryza_sativa_newGene_7910	919	1474	942	409	549	541	15.4617	29.3593	17.1168	8.45069	12.4322	10.1466	0.000347207	-1.05045	down	[I]	Lipid transport and metabolism	Molecular Function: farnesyl-diphosphate farnesyltransferase activity (GO:0004310);; Cellular Component: plastoglobule (GO:0010287);; Biological Process: carotenoid biosynthetic process (GO:0016117);; Molecular Function: geranylgeranyl-diphosphate geranylgeranyltransferase activity (GO:0016767);; Molecular Function: phytoene synthase activity (GO:0046905);; Molecular Function: squalene synthase a…	K02291|5.53e-185|dosa:Os06t0729000-01|K02291 15-cis-phytoene synthase [EC:2.5.1.32] | (RefSeq) Os06g0729000; Phytoene synthase 1 (EC 2.5.1.32).	Carotenoid biosynthesis (ko00906)	[I]	Lipid transport and metabolism	Squalene/phytoene synthase	Phytoene synthase 1, chloroplastic OS=Oryza sativa subsp. japonica OX=39947 GN=PSY1 PE=1 SV=1	I	Lipid transport and metabolism	phytoene synthase 2, chloroplastic [Oryza sativa Japonica Group]
Oryza_sativa_newGene_89	836	917	816	397	415	421	23.5765	27.0016	22.8796	13.7839	13.8778	12.3484	1.23753e-05	-0.957715	down	--	--	--	--	--	--	--	bHLH-MYC and R2R3-MYB transcription factors N-terminal	Protein RICE SALT SENSITIVE 3 OS=Oryza sativa subsp. japonica OX=39947 GN=RSS3 PE=1 SV=1	S	Function unknown	protein RICE SALT SENSITIVE 3-like [Oryza sativa Japonica Group]
Oryza_sativa_newGene_5653	81	341	252	300	617	639	2.95151	11.6791	7.82638	11.5934	24.8061	22.0391	0.00962467	1.34293	up	--	--	--	--	--	--	--	--	--	--	--	hypothetical protein EE612_006981 [Oryza sativa]
Oryza_sativa_newGene_2821	40	24	35	117	39	362	0.881196	0.566061	0.785583	3.21378	1.06527	8.38596	0.00135672	2.46452	up	[H]	Coenzyme transport and metabolism	Molecular Function: O-methyltransferase activity (GO:0008171);; Biological Process: methylation (GO:0032259);; Molecular Function: protein dimerization activity (GO:0046983);;	K16040|2.22e-127|sbi:8070360|K16040 trans-resveratrol di-O-methyltransferase [EC:2.1.1.240] | (RefSeq) acetylserotonin O-methyltransferase 2	Stilbenoid, diarylheptanoid and gingerol biosynthesis (ko00945)	[R]	General function prediction only	O-methyltransferase domain	Acetylserotonin O-methyltransferase 1 OS=Oryza sativa subsp. japonica OX=39947 GN=ASMT1 PE=1 SV=1	S	Function unknown	hypothetical protein OsI_38079 [Oryza sativa Indica Group]
Oryza_sativa_newGene_7395	658	1053	705	183	269	474	18.369	31.6864	19.5461	6.20569	9.06639	13.9246	0.00150486	-1.28719	down	[C]	Energy production and conversion	--	K11168|6.19e-204|dosa:Os06t0590301-01|K11168 dehydrogenase/reductase SDR family member 12 [EC:1.1.-.-] | (RefSeq) Os06g0590301; Similar to short-chain dehydrogenase/reductase (SDR) family protein.	--	[Q]	Secondary metabolites biosynthesis, transport and catabolism	short chain dehydrogenase	Protochlorophyllide reductase, chloroplastic OS=Marchantia paleacea OX=56867 GN=PORA PE=2 SV=1	Q	Secondary metabolites biosynthesis, transport and catabolism	dehydrogenase/reductase SDR family member 12 [Oryza sativa Japonica Group]
Os08t0481950-01.gene	3	4	5	25	71	78	0.064856	0.116381	0.121391	0.839113	2.34231	2.18015	9.28016e-07	3.962	up	--	--	--	--	--	--	--	--	--	--	--	hypothetical protein [Oryza sativa Japonica Group]
Os01t0670100-01.gene	145	205	211	257	559	456	2.66146	4.00606	3.85423	5.7795	12.4385	8.62377	0.000341071	1.29083	up	--	--	Cellular Component: integral component of membrane (GO:0016021);;	--	--	--	--	--	--	I	Lipid transport and metabolism	phosphatidylinositol/phosphatidylcholine transfer protein SFH6 isoform X2 [Oryza sativa Japonica Group]
Oryza_sativa_newGene_7811	761	1081	912	308	568	497	9.76819	15.3227	11.9785	5.14065	9.09877	6.50626	0.00291164	-0.90023	down	[T]	Signal transduction mechanisms	Molecular Function: protein serine/threonine phosphatase activity (GO:0004722);; Molecular Function: metal ion binding (GO:0046872);;	K17506|3.24e-228|osa:4341949|K17506 protein phosphatase 1L [EC:3.1.3.16] | (RefSeq) probable protein phosphatase 2C 59	--	[T]	Signal transduction mechanisms	Protein phosphatase 2C	Probable protein phosphatase 2C 59 OS=Oryza sativa subsp. japonica OX=39947 GN=Os06g0698300 PE=2 SV=1	T	Signal transduction mechanisms	probable protein phosphatase 2C 59 isoform X1 [Oryza sativa Japonica Group]
Oryza_sativa_newGene_10633	120	261	156	27	30	56	3.0148	7.02545	3.98452	0.7715	1.13906	1.3446	2.04668e-05	-2.13811	down	--	--	Molecular Function: hydrolase activity (GO:0016787);; Biological Process: phosphatidylinositol dephosphorylation (GO:0046856);;	K01099|2.56e-35|gmx:100798039|K01099 inositol polyphosphate 5-phosphatase INPP5B/F [EC:3.1.3.36] | (RefSeq) type IV inositol polyphosphate 5-phosphatase 9 isoform X2	Inositol phosphate metabolism (ko00562);; Phosphatidylinositol signaling system (ko04070)	[U]	Intracellular trafficking, secretion, and vesicular transport	Endonuclease/Exonuclease/phosphatase family	Type IV inositol polyphosphate 5-phosphatase 9 OS=Arabidopsis thaliana OX=3702 GN=IP5P9 PE=1 SV=1	T	Signal transduction mechanisms	hypothetical protein OsI_29296 [Oryza sativa Indica Group]
Oryza_sativa_newGene_102	216	553	452	91	112	164	9.60148	26.1473	20.006	4.95545	6.03478	7.50404	0.000130641	-1.60555	down	--	--	Molecular Function: molecular_function (GO:0003674);; Molecular Function: transcription factor activity, sequence-specific DNA binding (GO:0003700);; Biological Process: regulation of transcription, DNA-templated (GO:0006355);; Biological Process: biological_process (GO:0008150);; Biological Process: regulation of biosynthetic process (GO:0009889);; Biological Process: regulation of gene expressi…	K23460|1.45e-18|cam:101497150|K23460 Rab proteins geranylgeranyltransferase component A | (RefSeq) uncharacterized LOC101497150	--	--	--	RWP-RK domain	Protein RKD1 OS=Arabidopsis thaliana OX=3702 GN=RKD1 PE=3 SV=1	K	Transcription	hypothetical protein OsI_08918 [Oryza sativa Indica Group]
Oryza_sativa_newGene_3986	2906	1253	1474	480	524	674	105.694	48.4693	53.4064	21.394	23.0709	25.254	6.47103e-05	-1.69315	down	--	--	Molecular Function: transcription factor activity, sequence-specific DNA binding (GO:0003700);; Cellular Component: nucleus (GO:0005634);; Cellular Component: host cell nucleus (GO:0042025);; Molecular Function: sequence-specific DNA binding (GO:0043565);;	K09419|3.70e-161|dosa:Os04t0568700-00|K09419 heat shock transcription factor, other eukaryote | (RefSeq) Os04g0568700, HSFB2A, HEAT_STRESS_TRANSCRIPTION_FACTOR_B2A; Similar to Heat stress transcription factor Spl7 (Heat shock transcription factor) (Heat shock factor RHSF10).	--	[K]	Transcription	HSF-type DNA-binding	Heat stress transcription factor B-2a OS=Oryza sativa subsp. japonica OX=39947 GN=HSFB2A PE=2 SV=2	K	Transcription	hypothetical protein OsI_17023 [Oryza sativa Indica Group]
Oryza_sativa_newGene_2536	2237	2331	1624	880	914	1126	57.0024	63.1933	41.2276	27.4973	28.2101	29.5546	0.00043278	-0.998361	down	[P]	Inorganic ion transport and metabolism	Biological Process: photosynthesis (GO:0015979);; Biological Process: chlorophyll biosynthetic process (GO:0015995);; Molecular Function: metal ion binding (GO:0046872);; Molecular Function: magnesium-protoporphyrin IX monomethyl ester (oxidative) cyclase activity (GO:0048529);;	K04035|3.38e-296|dosa:Os01t0279100-01|K04035 magnesium-protoporphyrin IX monomethyl ester (oxidative) cyclase [EC:1.14.13.81] | (RefSeq) Os01g0279100, PHARBITIS_NIL_LEUCINE_ZIPPER, PNZIP; Similar to Basic leucine zipper transcription factor CAT103 (Fragment).	Porphyrin and chlorophyll metabolism (ko00860)	--	--	Rubrerythrin	Magnesium-protoporphyrin IX monomethyl ester [oxidative] cyclase, chloroplastic OS=Hordeum vulgare OX=4513 GN=CRD1 PE=1 SV=1	S	Function unknown	magnesium-protoporphyrin IX monomethyl ester [oxidative] cyclase, chloroplastic [Oryza sativa Japonica Group]
Os01t0680200-01.gene	51	27	23	288	12	350	1.96041	1.10509	0.846957	13.6093	0.528835	13.8996	0.00352664	2.75216	up	--	--	Molecular Function: peroxidase activity (GO:0004601);; Cellular Component: extracellular region (GO:0005576);; Biological Process: response to oxidative stress (GO:0006979);; Cellular Component: plant-type cell wall (GO:0009505);; Cellular Component: plasmodesma (GO:0009506);; Molecular Function: heme binding (GO:0020037);; Biological Process: hydrogen peroxide catabolic process (GO:0042744);; Mo…	K00430|3.9e-45|dosa:Os01t0712800-00|K00430 peroxidase [EC:1.11.1.7] | (RefSeq) Os01g0712800; Hypothetical conserved gene.	Phenylpropanoid biosynthesis (ko00940)	--	--	Peroxidase	Putative Peroxidase 48 OS=Arabidopsis thaliana OX=3702 GN=PER48 PE=3 SV=3	Q	Secondary metabolites biosynthesis, transport and catabolism	hypothetical protein EE612_005318 [Oryza sativa]
Oryza_sativa_newGene_6183	266	136	149	92	39	25	6.00951	3.26337	3.33846	2.52772	1.04869	0.578402	0.00631323	-1.73117	down	[G]	Carbohydrate transport and metabolism	Molecular Function: polygalacturonase activity (GO:0004650);; Cellular Component: extracellular region (GO:0005576);; Biological Process: carbohydrate metabolic process (GO:0005975);; Biological Process: cell wall organization (GO:0071555);;	K01184|5.36e-193|dzi:111291775|K01184 polygalacturonase [EC:3.2.1.15] | (RefSeq) polygalacturonase At1g48100	Pentose and glucuronate interconversions (ko00040)	--	--	Glycosyl hydrolases family 28	Polygalacturonase At1g48100 OS=Arabidopsis thaliana OX=3702 GN=At1g48100 PE=2 SV=1	G	Carbohydrate transport and metabolism	hypothetical protein OsI_21117 [Oryza sativa Indica Group]
Oryza_sativa_newGene_8834	0	19	16	92	275	162	0	1.27032	0.965959	7.13262	21.258	10.6233	4.97239e-06	4.07758	up	[C]	Energy production and conversion	Molecular Function: electron carrier activity (GO:0009055);; Molecular Function: iron-sulfur cluster binding (GO:0051536);;	--	--	--	--	2Fe-2S iron-sulfur cluster binding domain	Photosynthetic NDH subunit of subcomplex B 3, chloroplastic OS=Arabidopsis thaliana OX=3702 GN=PNSB3 PE=2 SV=1	C	Energy production and conversion	hypothetical protein OsI_26041 [Oryza sativa Indica Group]
Oryza_sativa_newGene_7079	446	323	292	66	61	95	18.571	12.69	10.7301	3.4772	2.58685	4.13394	3.16468e-08	-2.18113	down	[O]	Posttranslational modification, protein turnover, chaperones	Biological Process: response to oxidative stress (GO:0006979);; Biological Process: protein repair (GO:0030091);; Molecular Function: peptide-methionine (R)-S-oxide reductase activity (GO:0033743);; Molecular Function: metal ion binding (GO:0046872);;	K07305|6.89e-131|osa:4341018|K07305 peptide-methionine (R)-S-oxide reductase [EC:1.8.4.12] | (RefSeq) peptide methionine sulfoxide reductase B1, chloroplastic	--	[O]	Posttranslational modification, protein turnover, chaperones	SelR domain	Peptide methionine sulfoxide reductase B1, chloroplastic OS=Oryza sativa subsp. japonica OX=39947 GN=MSRB1 PE=2 SV=2	O	Posttranslational modification, protein turnover, chaperones	hypothetical protein OsI_22943 [Oryza sativa Indica Group]
Oryza_sativa_newGene_9373	660	1057	954	270	240	427	25.8139	43.8005	36.9447	12.8367	11.246	17.098	1.22464e-05	-1.39499	down	--	--	--	--	--	--	--	--	--	--	--	unknown [Zea mays]
Os01t0841500-01.gene	0	0	0	33	55	20	0	0	0	1.01644	1.689	0.524607	5.36526e-07	7.71987	up	--	--	Biological Process: oligopeptide transport (GO:0006857);; Cellular Component: integral component of membrane (GO:0016021);; Molecular Function: transmembrane transporter activity (GO:0022857);;	K14638|3.5e-10|dosa:Os01t0872100-01|K14638 solute carrier family 15 (peptide/histidine transporter), member 3/4 | (RefSeq) Os01g0872100; TGF-beta receptor, type I/II extracellular region family protein.	--	--	--	--	--	E	Amino acid transport and metabolism	uncharacterized protein LOC4324947 [Oryza sativa Japonica Group]
Os01t0701700-01.gene	7	4	3	19	28	21	0.243519	0.138352	0.116842	0.89462	1.33112	0.844747	0.00892944	2.35114	up	--	--	--	--	--	--	--	--	--	--	--	hypothetical protein [Oryza sativa Japonica Group]
Os03t0317300-01.gene	904	1329	1232	460	556	607	30.1688	47.1987	40.9664	18.8266	22.4521	20.8399	1.89892e-05	-0.980063	down	[H]	Coenzyme transport and metabolism	Biological Process: biosynthetic process (GO:0009058);;	K03403|2.8e-92|osa:4332690|K03403 magnesium chelatase subunit H [EC:6.6.1.1] | (RefSeq) magnesium-chelatase subunit ChlH, chloroplastic	Porphyrin and chlorophyll metabolism (ko00860)	--	--	CobN/Magnesium Chelatase	Magnesium-chelatase subunit ChlH, chloroplastic OS=Oryza sativa subsp. indica OX=39946 GN=CHLH PE=3 SV=1	H	Coenzyme transport and metabolism	hypothetical protein OsJ_10668 [Oryza sativa Japonica Group]
Oryza_sativa_newGene_13667	121	240	242	52	68	91	4.52013	9.66783	9.15521	2.37014	3.03821	3.54366	0.000775137	-1.38799	down	[T]	Signal transduction mechanisms	Molecular Function: molecular_function (GO:0003674);; Molecular Function: nucleic acid binding (GO:0003676);; Molecular Function: RNA binding (GO:0003723);; Molecular Function: mRNA binding (GO:0003729);; Molecular Function: binding (GO:0005488);; Molecular Function: protein binding (GO:0005515);; Cellular Component: cellular_component (GO:0005575);; Cellular Component: intracellular (GO:0005622)…	K09578|1.04e-09|csl:COCSUDRAFT_54370|K09578 peptidyl-prolyl cis-trans isomerase NIMA-interacting 1 [EC:5.2.1.8] | (RefSeq) parvulin-type peptidyl-prolyl cis-trans isomerase	--	--	--	FHA domain	--	S	Function unknown	uncharacterized protein LOC4349652 [Oryza sativa Japonica Group]
Os01t0789200-01.gene	323	277	491	625	760	1457	10.3338	9.42038	15.6606	24.5342	29.48	48.0457	0.000150454	1.49024	up	--	--	--	--	--	--	--	--	--	--	--	hypothetical protein BRADI_2g53561v3 [Brachypodium distachyon]
Oryza_sativa_newGene_15023	775	825	1151	487	614	548	9.21489	9.66123	12.6307	7.2875	8.38562	6.88899	0.00723014	-0.620601	down	[G]	Carbohydrate transport and metabolism	Molecular Function: sucrose alpha-glucosidase activity (GO:0004575);; Biological Process: sucrose catabolic process (GO:0005987);; Molecular Function: glycopeptide alpha-N-acetylgalactosaminidase activity (GO:0033926);;	K03884|1.13e-29|nau:109243048|K03884 NADH-ubiquinone oxidoreductase chain 6 [EC:7.1.1.2] | (RefSeq) uncharacterized protein LOC109243048	Oxidative phosphorylation (ko00190)	--	--	Alkaline and neutral invertase	Cytosolic invertase 1 OS=Oryza sativa subsp. japonica OX=39947 GN=CINV1 PE=1 SV=1	S	Function unknown	probable alkaline/neutral invertase F [Oryza sativa Japonica Group]
Oryza_sativa_newGene_4626	66	33	23	31	64	622	3.2184	1.71074	1.11263	1.83051	3.79384	31.3343	0.00884188	2.57144	up	--	--	--	--	--	--	--	--	--	--	--	uncharacterized protein LOC9266317 [Oryza sativa Japonica Group]
Oryza_sativa_newGene_1685	152	118	92	168	464	234	3.3792	2.78333	1.99302	4.51564	12.3608	5.28389	0.00712498	1.32635	up	[G]	Carbohydrate transport and metabolism	Cellular Component: integral component of membrane (GO:0016021);; Molecular Function: transmembrane transporter activity (GO:0022857);;	K24193|7.23e-257|mus:103993922|K24193 MFS transporter, SP family, sugar:H+ symporter | (RefSeq) sugar carrier protein C-like	--	[R]	General function prediction only	Sugar (and other) transporter	Sugar transport protein MST2 OS=Oryza sativa subsp. japonica OX=39947 GN=MST2 PE=2 SV=1	U	Intracellular trafficking, secretion, and vesicular transport	sugar transport protein MST2-like [Oryza sativa Japonica Group]
Oryza_sativa_newGene_1151	154	69	93	39	20	34	4.7683	2.26267	2.8638	1.46655	0.751004	1.0594	0.00396989	-1.68954	down	[R]	General function prediction only	Molecular Function: acid phosphatase activity (GO:0003993);;	K20728|1.18e-38|ath:AT5G24770|K20728 vegetative storage protein 2 | (RefSeq) VSP2; vegetative storage protein 2	MAPK signaling pathway - plant (ko04016)	--	--	HAD superfamily, subfamily IIIB (Acid phosphatase)	Acid phosphatase 1 OS=Solanum lycopersicum OX=4081 GN=APS1 PE=2 SV=1	S	Function unknown	acid phosphatase 1 [Oryza sativa Japonica Group]
Os02t0626100-02.gene	25	8	13	98	72	89	0.978641	0.301388	0.516433	4.83247	3.47525	3.67998	4.97269e-05	2.56405	up	--	--	--	--	--	--	--	--	--	--	--	putative cytochrome [Oryza sativa Japonica Group]
Oryza_sativa_newGene_9304	111	122	152	259	382	262	3.19441	3.75273	4.37647	9.22144	13.408	7.83126	1.52601e-05	1.34357	up	--	--	Molecular Function: DNA binding (GO:0003677);; Molecular Function: transcription factor activity, sequence-specific DNA binding (GO:0003700);; Cellular Component: nucleus (GO:0005634);;	K09286|7.61e-193|dosa:Os07t0617000-01|K09286 EREBP-like factor | (RefSeq) Os07g0617000, ERF65, ETHYLENE_RESPONSE_FACTOR_65; Similar to Ethylene response factor 2.	--	--	--	AP2 domain	Ethylene-responsive transcription factor RAP2-12 OS=Arabidopsis thaliana OX=3702 GN=RAP2-12 PE=1 SV=1	K	Transcription	hypothetical protein OsI_26876 [Oryza sativa Indica Group]
Oryza_sativa_newGene_14941	194	185	189	75	93	95	9.42585	9.17168	8.75647	4.41123	5.3065	4.74147	0.00141545	-1.01353	down	--	--	--	K13195|9.39e-21|dosa:Os01t0974701-01|K13195 cold-inducible RNA-binding protein | (RefSeq) Os01g0974701; Similar to RNA-binding glycine rich protein (RGP-2).	--	--	--	--	--	A	RNA processing and modification	hypothetical protein OsI_05421 [Oryza sativa Indica Group]
Oryza_sativa_newGene_2017	1023	1367	1166	411	349	507	27.5806	39.2341	31.3849	13.63	11.3668	14.0838	5.71524e-08	-1.37986	down	--	--	Cellular Component: chloroplast envelope (GO:0009941);; Biological Process: thylakoid membrane organization (GO:0010027);; Biological Process: photoprotection (GO:0010117);; Biological Process: magnesium ion homeostasis (GO:0010960);; Molecular Function: magnesium ion transmembrane transporter activity (GO:0015095);; Cellular Component: integral component of membrane (GO:0016021);;	K16075|2.65e-215|dosa:Os03t0684400-01|K16075 magnesium transporter | (RefSeq) Os03g0684400; Mg2+ transporter protein, CorA-like domain containing protein.	--	[P]	Inorganic ion transport and metabolism	CorA-like Mg2+ transporter protein	Magnesium transporter MRS2-A, chloroplastic OS=Oryza sativa subsp. indica OX=39946 GN=MRS2-A PE=3 SV=1	P	Inorganic ion transport and metabolism	magnesium transporter MRS2-A, chloroplastic [Oryza sativa Japonica Group]
Oryza_sativa_newGene_15437	1380	919	754	323	426	418	19.8273	14.2244	10.5358	5.66894	7.23527	6.04322	0.000284486	-1.32218	down	--	--	Molecular Function: protein binding (GO:0005515);;	K15196|7.48e-07|smo:SELMODRAFT_412683|K15196 transcription factor IIIB 90 kDa subunit | (RefSeq) hypothetical protein	--	--	--	F-box-like	F-box/kelch-repeat protein At3g61590 OS=Arabidopsis thaliana OX=3702 GN=At3g61590 PE=1 SV=1	S	Function unknown	hypothetical protein EE612_010225 [Oryza sativa]
Oryza_sativa_newGene_360	35	102	80	21	11	27	1.23504	3.93995	2.86819	0.913089	0.473196	0.970622	0.00755063	-1.73993	down	--	--	Cellular Component: integral component of membrane (GO:0016021);;	--	--	--	--	--	--	--	--	--
Oryza_sativa_newGene_7630	225	152	148	77	91	68	6.68336	4.783	4.37676	2.68064	3.41635	1.93749	0.00950412	-1.07399	down	--	--	Biological Process: asymmetric cell division (GO:0008356);;	--	--	--	--	--	Protein POLAR LOCALIZATION DURING ASYMMETRIC DIVISION AND REDISTRIBUTION OS=Arabidopsis thaliana OX=3702 GN=POLAR PE=1 SV=1	S	Function unknown	hypothetical protein OsI_23907 [Oryza sativa Indica Group]
Oryza_sativa_newGene_6082	1069	1425	1683	2367	2585	2571	16.1721	22.9312	25.3808	43.7686	47.3752	39.9357	8.84385e-07	0.971602	up	--	--	Molecular Function: RNA binding (GO:0003723);; Cellular Component: chloroplast (GO:0009507);; Biological Process: response to abscisic acid (GO:0009737);;	--	--	[L]	Replication, recombination and repair	CRS1 / YhbY (CRM) domain	CRM-domain containing factor CFM2, chloroplastic OS=Arabidopsis thaliana OX=3702 GN=CFM2 PE=1 SV=1	L	Replication, recombination and repair	Os05g0551900 [Oryza sativa Japonica Group]
Oryza_sativa_newGene_9014	17	8	37	186	68	30	0.311332	0.207776	0.809636	4.29143	1.53832	0.573359	0.00545805	2.36354	up	[T]	Signal transduction mechanisms	Molecular Function: protein kinase activity (GO:0004672);; Molecular Function: ATP binding (GO:0005524);; Cellular Component: integral component of membrane (GO:0016021);;	K24104|5.79e-73|thj:104799061|K24104 GPN-loop GTPase | (RefSeq) LOW QUALITY PROTEIN: uncharacterized protein LOC104799061	--	--	--	Protein kinase domain	Cysteine-rich receptor-like protein kinase 6 OS=Oryza sativa subsp. japonica OX=39947 GN=CRK6 PE=1 SV=1	T	Signal transduction mechanisms	putative receptor-like protein kinase At4g00960 [Oryza sativa Japonica Group]
Oryza_sativa_newGene_5079	143	164	169	63	89	81	3.91975	4.78429	4.62356	2.09911	2.95775	2.27772	0.0049572	-0.924449	down	[H]	Coenzyme transport and metabolism	Molecular Function: hydroxyethylthiazole kinase activity (GO:0004417);; Biological Process: thiamine salvage (GO:0036172);;	K00878|6.68e-183|osa:9269112|K00878 hydroxyethylthiazole kinase [EC:2.7.1.50] | (RefSeq) hydroxyethylthiazole kinase	Thiamine metabolism (ko00730)	--	--	Hydroxyethylthiazole kinase family	Hydroxyethylthiazole kinase OS=Zea mays OX=4577 GN=THIM PE=1 SV=1	H	Coenzyme transport and metabolism	hydroxyethylthiazole kinase [Oryza sativa Japonica Group]
Os02t0795732-00.gene	1322	829	437	282	311	244	86.1202	57.4774	28.318	22.5031	24.4796	16.3639	0.000879184	-1.57649	down	--	--	Molecular Function: protein kinase activity (GO:0004672);; Molecular Function: ATP binding (GO:0005524);;	K08869|6.6e-10|osa:4331141|K08869 aarF domain-containing kinase | (RefSeq) uncharacterized protein sll0005	--	[R]	General function prediction only	--	--	--	--	uncharacterized protein LOC4331141 isoform X2 [Oryza sativa Japonica Group]
Oryza_sativa_newGene_9650	132	289	209	63	49	46	4.18081	9.80462	6.48924	2.40233	1.87512	1.49428	1.13452e-05	-1.86398	down	--	--	--	K17911|9.03e-48|han:110903427|K17911 beta-carotene isomerase [EC:5.2.1.14] | (RefSeq) beta-carotene isomerase D27, chloroplastic-like	Carotenoid biosynthesis (ko00906)	--	--	Domain of unknown function (DUF4033)	Beta-carotene isomerase D27, chloroplastic OS=Oryza sativa subsp. japonica OX=39947 GN=D27 PE=1 SV=1	S	Function unknown	beta-carotene isomerase D27, chloroplastic-like [Oryza sativa Japonica Group]
Oryza_sativa_newGene_9367	917	789	803	1944	3156	2994	38.0265	34.815	33.1749	98.8906	158.571	127.909	2.23853e-10	1.77603	up	[J]	Translation, ribosomal structure and biogenesis	Molecular Function: RNA binding (GO:0003723);;	K11294|2.87e-179|dosa:Os07t0631900-01|K11294 nucleolin | (RefSeq) Os07g0631900; Nucleotide-binding, alpha-beta plait domain containing protein.	--	[R]	General function prediction only	RNA recognition motif. (a.k.a. RRM, RBD, or RNP domain)	29 kDa ribonucleoprotein A, chloroplastic OS=Nicotiana sylvestris OX=4096 PE=2 SV=1	A	RNA processing and modification	29 kDa ribonucleoprotein A, chloroplastic [Oryza sativa Japonica Group]
Oryza_sativa_newGene_10952	19342	8899	9260	5975	6528	4068	345.143	168.937	164.598	130.782	141.105	74.748	0.00917362	-1.11728	down	[O]	Posttranslational modification, protein turnover, chaperones	Molecular Function: ATP binding (GO:0005524);; Biological Process: protein folding (GO:0006457);; Molecular Function: unfolded protein binding (GO:0051082);;	K04079|0.0|osa:4345951|K04079 molecular chaperone HtpG | (RefSeq) heat shock protein 81-1	Protein processing in endoplasmic reticulum (ko04141);; Plant-pathogen interaction (ko04626)	[O]	Posttranslational modification, protein turnover, chaperones	Hsp90 protein	Heat shock protein 81-1 OS=Oryza sativa subsp. indica OX=39946 GN=HSP81-1 PE=2 SV=1	O	Posttranslational modification, protein turnover, chaperones	heat shock protein 81-1 [Oryza sativa Japonica Group]
Os09t0506700-00.gene	1204	1547	2772	2337	2783	5218	32.624	44.6017	74.8405	77.6806	91.3621	145.66	0.00845468	1.03538	up	--	--	--	--	--	--	--	--	--	--	--	hypothetical protein SETIT_2G279900v2 [Setaria italica]
Oryza_sativa_newGene_7633	18478	8217	1741	881	2806	2496	536.081	253.602	50.2982	31.3255	98.5996	74.5604	0.00253387	-2.20472	down	--	--	Molecular Function: transcription factor activity, sequence-specific DNA binding (GO:0003700);; Cellular Component: nucleus (GO:0005634);; Molecular Function: sequence-specific DNA binding (GO:0043565);;	K18834|1.65e-08|lsv:111895570|K18834 WRKY transcription factor 1 | (RefSeq) probable WRKY transcription factor 33	Plant-pathogen interaction (ko04626)	--	--	WRKY DNA -binding domain	WRKY transcription factor WRKY28 OS=Oryza sativa subsp. japonica OX=39947 GN=WRKY28 PE=2 SV=2	K	Transcription	hypothetical protein OsJ_22168 [Oryza sativa Japonica Group]
Os04t0218100-01.gene	64	32	14	361	23	217	1.06397	0.559268	0.229612	7.44032	0.454271	3.75205	0.00635403	2.5079	up	[C]	Energy production and conversion	Molecular Function: glycerol-3-phosphate dehydrogenase activity (GO:0004368);; Cellular Component: mitochondrion (GO:0005739);; Biological Process: glycerol-3-phosphate metabolic process (GO:0006072);; Biological Process: glycerophosphate shuttle (GO:0006127);; Cellular Component: glycerol-3-phosphate dehydrogenase complex (GO:0009331);; Biological Process: glycerol catabolic process (GO:0019563)…	K00111|6.3e-59|dosa:Os04t0224900-01|K00111 glycerol-3-phosphate dehydrogenase [EC:1.1.5.3] | (RefSeq) Os04g0224900; FAD-dependent glycerol-3-phosphate dehydrogenase domain containing protein.	Glycerophospholipid metabolism (ko00564)	[C]	Energy production and conversion	FAD dependent oxidoreductase	Glycerol-3-phosphate dehydrogenase SDP6, mitochondrial OS=Arabidopsis thaliana OX=3702 GN=SDP6 PE=1 SV=1	C	Energy production and conversion	hypothetical protein OsJ_13895 [Oryza sativa Japonica Group]
Oryza_sativa_newGene_10630	4	7	31	47	140	152	0.149639	0.280931	1.18843	2.20608	6.57114	6.0612	9.82898e-05	3.17629	up	--	--	Biological Process: response to acid chemical (GO:0001101);; Molecular Function: molecular_function (GO:0003674);; Molecular Function: binding (GO:0005488);; Molecular Function: protein binding (GO:0005515);; Cellular Component: cellular_component (GO:0005575);; Cellular Component: intracellular (GO:0005622);; Cellular Component: cell (GO:0005623);; Cellular Component: cytoplasm (GO:0005737);; Bi…	--	--	--	--	RbcX protein	Chaperonin-like RBCX protein 1, chloroplastic OS=Arabidopsis thaliana OX=3702 GN=RBCX1 PE=1 SV=1	S	Function unknown	chaperonin-like RBCX protein 1, chloroplastic [Oryza sativa Japonica Group]
Oryza_sativa_newGene_14604	3486	3318	3338	4818	5006	5188	40.7159	41.1304	38.8046	69.0265	70.8703	62.2297	0.000673948	0.664212	up	--	--	Molecular Function: nucleic acid binding (GO:0003676);; Molecular Function: 5'-3' exoribonuclease activity (GO:0004534);; Cellular Component: nucleus (GO:0005634);; Biological Process: mRNA processing (GO:0006397);; Molecular Function: zinc ion binding (GO:0008270);;	K12619|0.0|dosa:Os01t0872700-01|K12619 5'-3' exoribonuclease 2 [EC:3.1.13.-] | (RefSeq) Os01g0872700; Zinc finger, CCHC-type domain containing protein.	Ribosome biogenesis in eukaryotes (ko03008);; RNA degradation (ko03018)	[LA]	Replication, recombination and repair;; RNA processing and modification	Xrn1 helical domain	5'-3' exoribonuclease 3 OS=Arabidopsis thaliana OX=3702 GN=XRN3 PE=1 SV=1	--	--	hypothetical protein OsI_04616 [Oryza sativa Indica Group]
Os01t0744400-01.gene	137	52	21	15	6	14	2.87609	1.15671	0.433399	0.386101	0.128386	0.302691	0.00416095	-2.55983	down	--	--	Molecular Function: DNA binding (GO:0003677);;	--	--	--	--	--	--	S	Function unknown	--
Oryza_sativa_newGene_3311	1655	1378	872	403	548	715	32.2022	28.6219	16.7668	9.63192	12.8819	14.6551	0.00243314	-1.16462	down	--	--	--	--	--	--	--	--	--	--	--	hypothetical protein EE612_028331, partial [Oryza sativa]
Oryza_sativa_newGene_4019	994	2098	1986	513	340	655	37.7892	84.8861	75.3012	23.9362	15.7352	25.6578	8.87691e-06	-1.61684	down	[I]	Lipid transport and metabolism	Molecular Function: iron ion binding (GO:0005506);; Biological Process: lipid biosynthetic process (GO:0008610);; Cellular Component: integral component of membrane (GO:0016021);; Molecular Function: oxidoreductase activity (GO:0016491);;	K15746|2.28e-143|dosa:Os04t0578400-01|K15746 beta-carotene 3-hydroxylase [EC:1.14.15.24] | (RefSeq) Os04g0578400; Similar to Beta-ring hydroxylase (Fragment).	Carotenoid biosynthesis (ko00906)	--	--	Fatty acid hydroxylase superfamily	Beta-carotene hydroxylase 2, chloroplastic OS=Capsicum annuum OX=4072 GN=CA2 PE=1 SV=2	S	Function unknown	beta-carotene hydroxylase 2, chloroplastic [Oryza sativa Japonica Group]
Oryza_sativa_newGene_1262	289	460	523	182	146	215	9.06996	15.3816	16.3846	7.01827	5.54048	6.94897	0.00049347	-1.09809	down	--	--	Molecular Function: double-stranded DNA binding (GO:0003690);; Biological Process: regulation of transcription, DNA-templated (GO:0006355);; Cellular Component: chloroplast (GO:0009507);; Biological Process: chloroplast organization (GO:0009658);; Biological Process: developmental process (GO:0032502);;	K15032|3.36e-155|dosa:Os03t0360600-00|K15032 mTERF domain-containing protein, mitochondrial | (RefSeq) Os03g0360600; Mitochodrial transcription termination factor-related family protein.	--	[KR]	Transcription;; General function prediction only	mTERF	--	K	Transcription	transcription termination factor MTEF1, chloroplastic [Oryza sativa Japonica Group]
Oryza_sativa_newGene_864	9681	6137	6866	4065	3163	3582	130.003	87.0004	91.5433	66.7217	51.3229	49.216	0.00170893	-0.985342	down	[G]	Carbohydrate transport and metabolism	Molecular Function: hydrolase activity, hydrolyzing O-glycosyl compounds (GO:0004553);; Biological Process: carbohydrate metabolic process (GO:0005975);;	K01181|1.18e-97|nta:107811288|K01181 endo-1,4-beta-xylanase [EC:3.2.1.8] | (RefSeq) probable endo-1,4-beta-xylanase C	--	--	--	Glycosyl hydrolase family 10	Endo-1,4-beta-xylanase 5 OS=Arabidopsis thaliana OX=3702 GN=XYN5 PE=3 SV=1	G	Carbohydrate transport and metabolism	Glycosyl hydrolase family 10 protein, expressed [Oryza sativa Japonica Group]
Oryza_sativa_newGene_7787	33	68	82	100	192	333	1.26821	2.82168	3.16117	4.78567	9.04661	13.383	0.000485236	1.89708	up	--	--	--	--	--	--	--	--	--	T	Signal transduction mechanisms	hypothetical protein OsI_24280 [Oryza sativa Indica Group]
Os05t0414300-01.gene	6	7	5	18	252	191	0.115985	0.168685	0.09838	0.494742	7.04871	4.53153	1.24806e-07	4.7533	up	--	--	Molecular Function: nucleic acid binding (GO:0003676);; Molecular Function: zinc ion binding (GO:0008270);;	K13946|9.2e-20|dosa:Os05t0447200-01|K13946 auxin influx carrier (AUX1 LAX family) | (RefSeq) Os05g0447200; Similar to auxin transporter-like protein 1.	Plant hormone signal transduction (ko04075)	[E]	Amino acid transport and metabolism	--	Auxin transporter-like protein 2 OS=Oryza sativa subsp. japonica OX=39947 GN=Os05g0447200 PE=2 SV=1	E	Amino acid transport and metabolism	unknown [Zea mays]
Oryza_sativa_newGene_6911	239	479	713	1340	1068	691	2.6433	5.77653	8.27	17.8847	13.5867	7.61717	0.00258853	1.27692	up	[V]	Defense mechanisms	Molecular Function: ATP binding (GO:0005524);; Cellular Component: integral component of membrane (GO:0016021);; Molecular Function: ATPase activity (GO:0016887);; Molecular Function: ATPase activity, coupled to transmembrane movement of substances (GO:0042626);;	K05658|0.0|osa:4326410|K05658 ATP-binding cassette, subfamily B (MDR/TAP), member 1 [EC:7.6.2.2] | (RefSeq) ABC transporter B family member 9 isoform X1	ABC transporters (ko02010)	[Q]	Secondary metabolites biosynthesis, transport and catabolism	ABC transporter transmembrane region	ABC transporter B family member 11 OS=Arabidopsis thaliana OX=3702 GN=ABCB11 PE=2 SV=1	Q	Secondary metabolites biosynthesis, transport and catabolism	ABC transporter B family member 11 isoform X2 [Oryza sativa Japonica Group]
Oryza_sativa_newGene_936	463	1158	1705	2806	4881	5828	11.5099	28.7098	40.1406	85.6606	146.978	146.15	8.69694e-07	2.17055	up	[S]	Function unknown	Cellular Component: integral component of membrane (GO:0016021);;	--	--	--	--	Protein of unknown function (DUF962)	--	S	Function unknown	uncharacterized protein LOC4332352 [Oryza sativa Japonica Group]
Oryza_sativa_newGene_5003	2898	2232	2181	1104	1437	1592	59.6603	48.8903	44.722	27.8654	35.8241	33.7495	0.00937602	-0.743074	down	--	--	--	--	--	--	--	--	--	--	--	uncharacterized protein LOC4326044 [Oryza sativa Japonica Group]
Oryza_sativa_newGene_9020	13	9	8	52	38	27	0.263616	0.205504	0.236692	1.49894	1.14051	0.633388	0.00404887	2.05805	up	--	--	Molecular Function: hydrolase activity, hydrolyzing O-glycosyl compounds (GO:0004553);; Biological Process: carbohydrate metabolic process (GO:0005975);;	K19891|3.66e-93|smo:SELMODRAFT_442025|K19891 glucan endo-1,3-beta-glucosidase 1/2/3 [EC:3.2.1.39] | (RefSeq) hypothetical protein	Starch and sucrose metabolism (ko00500)	--	--	Glycosyl hydrolases family 17	Glucan endo-1,3-beta-glucosidase 13 OS=Arabidopsis thaliana OX=3702 GN=At5g56590 PE=2 SV=1	G	Carbohydrate transport and metabolism	glucan endo-1,3-beta-glucosidase GII isoform X2 [Oryza sativa Japonica Group]
Oryza_sativa_newGene_5125	673	824	758	110	45	97	21.6008	25.3634	21.1931	4.0502	1.65037	3.12673	6.59764e-15	-3.04535	down	[G]	Carbohydrate transport and metabolism	Molecular Function: polygalacturonase activity (GO:0004650);; Cellular Component: extracellular region (GO:0005576);; Biological Process: carbohydrate metabolic process (GO:0005975);; Biological Process: cell wall organization (GO:0071555);;	K01213|3.20e-39|adu:107492196|K01213 galacturan 1,4-alpha-galacturonidase [EC:3.2.1.67] | (RefSeq) polygalacturonase At1g48100-like	Pentose and glucuronate interconversions (ko00040)	--	--	Glycosyl hydrolases family 28	Polygalacturonase At1g48100 OS=Arabidopsis thaliana OX=3702 GN=At1g48100 PE=2 SV=1	G	Carbohydrate transport and metabolism	hypothetical protein EE612_028332 [Oryza sativa]
Oryza_sativa_newGene_625	520	594	497	300	269	223	5.00197	5.93831	4.64764	3.74513	3.45936	2.25007	0.00103291	-0.918153	down	--	--	--	--	--	--	--	Protein of unknown function (DUF1618)	--	S	Function unknown	Os03g0176800, partial [Oryza sativa Japonica Group]
Os02t0562400-01.gene	338	548	435	160	143	233	10.5041	18.1492	13.5036	6.10094	5.38228	7.46976	0.000291122	-1.18845	down	--	--	Cellular Component: integral component of membrane (GO:0016021);; Molecular Function: transmembrane transporter activity (GO:0022857);;	--	--	--	--	--	--	U	Intracellular trafficking, secretion, and vesicular transport	--
Os05t0516800-01.gene	41	38	34	8	0	0	2.72824	2.67226	2.24509	0.588566	0	0	0.00798897	-3.68131	down	--	--	Molecular Function: electron carrier activity (GO:0009055);; Molecular Function: iron-sulfur cluster binding (GO:0051536);;	--	--	--	--	--	--	C	Energy production and conversion	photosynthetic NDH subunit of subcomplex B 3, chloroplastic isoform X1 [Setaria viridis]
Oryza_sativa_newGene_14873	14	22	27	38	102	45	0.47567	0.821687	0.926113	1.64772	4.43317	1.65376	0.00888565	1.67603	up	--	--	--	--	--	--	--	--	--	--	--	hypothetical protein [Oryza sativa Japonica Group]
Oryza_sativa_newGene_7897	1143	675	573	316	203	336	28.5811	17.6994	14.0197	9.48007	5.97615	8.58809	0.000858785	-1.4171	down	--	--	Cellular Component: extracellular region (GO:0005576);;	--	--	--	--	Expansin C-terminal domain	Expansin-like A4 OS=Oryza sativa subsp. japonica OX=39947 GN=EXLA4 PE=2 SV=1	S	Function unknown	hypothetical protein EE612_036555 [Oryza sativa]
Oryza_sativa_newGene_9940	896	464	509	267	282	309	18.9344	10.8199	11.0947	6.95278	6.79895	7.14179	0.00685314	-1.05784	down	--	--	Molecular Function: transcription factor activity, sequence-specific DNA binding (GO:0003700);;	K08064|7.33e-75|dosa:Os08t0196700-01|K08064 nuclear transcription factor Y, alpha | (RefSeq) Os08g0196700; Similar to Nuclear Y/CCAAT-box binding factor A subunit NF-YA.	--	[K]	Transcription	CCAAT-binding transcription factor (CBF-B/NF-YA) subunit B	Nuclear transcription factor Y subunit A-7 OS=Arabidopsis thaliana OX=3702 GN=NFYA7 PE=1 SV=1	K	Transcription	hypothetical protein OsI_28144 [Oryza sativa Indica Group]
Oryza_sativa_newGene_9269	1341	1360	1486	4067	1878	2714	34.9676	35.4692	36.6686	125.09	57.5285	70.6133	0.000671783	1.16682	up	[GI]	Carbohydrate transport and metabolism;; Lipid transport and metabolism	Molecular Function: pectinesterase activity (GO:0030599);; Biological Process: cell wall modification (GO:0042545);; Molecular Function: aspartyl esterase activity (GO:0045330);; Biological Process: pectin catabolic process (GO:0045490);;	K01051|4.95e-184|dosa:Os07t0607400-01|K01051 pectinesterase [EC:3.1.1.11] | (RefSeq) Os07g0607400; Pectin lyase fold/virulence factor domain containing protein.	Pentose and glucuronate interconversions (ko00040)	--	--	Pectinesterase	Pectinesterase QRT1 OS=Arabidopsis thaliana OX=3702 GN=QRT1 PE=2 SV=1	G	Carbohydrate transport and metabolism	pectinesterase QRT1 isoform X2 [Oryza sativa Japonica Group]
Oryza_sativa_newGene_13595	673	431	89	68	118	96	37.7657	25.7167	4.92462	4.64289	7.9869	5.54752	0.00269237	-2.05654	down	--	--	--	--	--	--	--	--	--	--	--	hypothetical protein OsI_03396 [Oryza sativa Indica Group]
Oryza_sativa_newGene_11091	78	362	567	566	1277	1032	1.6524	8.21884	11.9761	14.9541	32.9481	22.7315	0.00435889	1.67937	up	[OT]	Posttranslational modification, protein turnover, chaperones;; Signal transduction mechanisms	Molecular Function: molecular_function (GO:0003674);; Molecular Function: binding (GO:0005488);; Biological Process: regulation of transcription, DNA-templated (GO:0006355);; Biological Process: cellular protein modification process (GO:0006464);; Biological Process: nitrogen compound metabolic process (GO:0006807);; Biological Process: regulation of nitrogen utilization (GO:0006808);; Biological…	--	--	--	--	ACT domain	ACT domain-containing protein ACR4 OS=Arabidopsis thaliana OX=3702 GN=ACR4 PE=2 SV=1	S	Function unknown	hypothetical protein OsI_30031 [Oryza sativa Indica Group]
Os03t0668000-02.gene	0	0	0	18	65	36	0	0	0	0.706341	2.567	1.20574	3.95294e-07	7.84551	up	--	--	Molecular Function: protein binding (GO:0005515);;	--	--	--	--	Ankyrin repeat	--	O	Posttranslational modification, protein turnover, chaperones	hypothetical protein OsI_13025 [Oryza sativa Indica Group]
Oryza_sativa_newGene_16089	2391	2342	1584	522	566	780	37.659	39.1718	24.9406	10.0447	10.8273	12.6537	1.58925e-07	-1.67854	down	[HT]	Coenzyme transport and metabolism;; Signal transduction mechanisms	Cellular Component: integral component of membrane (GO:0016021);;	K13457|3.28e-87|vvi:100252764|K13457 disease resistance protein RPM1 | (RefSeq) uncharacterized protein sll1770	Plant-pathogen interaction (ko04626)	[R]	General function prediction only	--	Protein ACTIVITY OF BC1 COMPLEX KINASE 8, chloroplastic OS=Arabidopsis thaliana OX=3702 GN=ABC1K8 PE=2 SV=1	S	Function unknown	putative ABC transporter [Oryza sativa Japonica Group]
Oryza_sativa_newGene_5389	131	211	266	67	43	54	5.9184	10.1948	11.9971	3.72205	2.35617	2.50658	1.76138e-05	-1.74962	down	--	--	Molecular Function: hydrolase activity, hydrolyzing O-glycosyl compounds (GO:0004553);; Biological Process: carbohydrate metabolic process (GO:0005975);;	--	--	--	--	--	--	G	Carbohydrate transport and metabolism	Os05g0366800, partial [Oryza sativa Japonica Group]
Oryza_sativa_newGene_15610	12	10	20	37	81	30	0.359122	0.375253	0.602561	1.40926	3.09389	0.965223	0.00617069	1.93615	up	--	--	--	--	--	--	--	--	--	--	--	hypothetical protein OsI_21854 [Oryza sativa Indica Group]
Oryza_sativa_newGene_10364	351	407	446	688	889	888	7.89258	9.16592	9.21457	17.5765	22.7596	19.5094	1.13428e-07	1.14302	up	[R]	General function prediction only	Molecular Function: protein kinase activity (GO:0004672);; Molecular Function: ATP binding (GO:0005524);;	K00924|3.20e-29|peq:110026306|K00924 kinase [EC:2.7.1.-] | (RefSeq) receptor protein kinase TMK1	--	[T]	Signal transduction mechanisms	Protein kinase domain	Cysteine-rich receptor-like protein kinase 15 OS=Arabidopsis thaliana OX=3702 GN=CRK15 PE=2 SV=2	T	Signal transduction mechanisms	L-type lectin-domain containing receptor kinase IX.2 isoform X2 [Oryza sativa Japonica Group]
Oryza_sativa_newGene_2231	24	29	34	43	160	139	1.2662	1.60038	1.79512	2.81239	10.3292	7.60853	0.000511035	2.07547	up	--	--	Molecular Function: catalytic activity (GO:0003824);; Biological Process: carbohydrate metabolic process (GO:0005975);; Molecular Function: carbohydrate binding (GO:0030246);;	--	--	--	--	--	Protein NDH-DEPENDENT CYCLIC ELECTRON FLOW 5 OS=Arabidopsis thaliana OX=3702 GN=NDF5 PE=2 SV=1	S	Function unknown	protein NDH-DEPENDENT CYCLIC ELECTRON FLOW 5 [Oryza sativa Japonica Group]
Oryza_sativa_newGene_101	770	1026	1094	544	495	679	11.816	16.752	16.728	10.2419	9.20451	10.7362	0.00704859	-0.632704	down	[G]	Carbohydrate transport and metabolism	Molecular Function: glycogen (starch) synthase activity (GO:0004373);; Cellular Component: amyloplast (GO:0009501);; Cellular Component: chloroplast (GO:0009507);; Biological Process: starch biosynthetic process (GO:0019252);;	K00703|0.0|osa:4330709|K00703 starch synthase [EC:2.4.1.21] | (RefSeq) soluble starch synthase 2-2, chloroplastic/amyloplastic	Starch and sucrose metabolism (ko00500)	--	--	Starch synthase catalytic domain	Soluble starch synthase 2-2, chloroplastic/amyloplastic OS=Oryza sativa subsp. japonica OX=39947 GN=SSII-2 PE=2 SV=2	H	Coenzyme transport and metabolism	soluble starch synthase II-2 [Oryza sativa Indica Group]
Oryza_sativa_newGene_14339	142	150	106	29	35	68	3.83073	3.72194	2.45429	0.80351	0.777148	1.917	0.00256537	-1.51166	down	[O]	Posttranslational modification, protein turnover, chaperones	Molecular Function: molecular_function (GO:0003674);; Molecular Function: catalytic activity (GO:0003824);; Molecular Function: thioredoxin-disulfide reductase activity (GO:0004791);; Cellular Component: cellular_component (GO:0005575);; Cellular Component: intracellular (GO:0005622);; Cellular Component: cell (GO:0005623);; Cellular Component: cytoplasm (GO:0005737);; Biological Process: biologi…	K17609|1.78e-276|dosa:Os01t0794400-01|K17609 nucleoredoxin [EC:1.8.1.8] | (RefSeq) Os01g0794400; Thioredoxin domain 2 containing protein.	--	[R]	General function prediction only	Thioredoxin-like	Probable nucleoredoxin 2 OS=Oryza sativa subsp. japonica OX=39947 GN=Os01g0794400 PE=2 SV=1	O	Posttranslational modification, protein turnover, chaperones	hypothetical protein OsI_04055 [Oryza sativa Indica Group]
Oryza_sativa_newGene_5753	125	793	780	68	218	135	4.14601	28.5146	26.3698	2.87874	8.89691	4.78103	0.00430542	-1.85784	down	--	--	Molecular Function: hydrolase activity, acting on ester bonds (GO:0016788);;	K10691|1.78e-31|ats:109762802|K10691 E3 ubiquitin-protein ligase UBR4 [EC:2.3.2.27] | (RefSeq) LOC109762802; auxin transport protein BIG	--	--	--	GDSL-like Lipase/Acylhydrolase	GDSL esterase/lipase At2g40250 OS=Arabidopsis thaliana OX=3702 GN=At2g40250 PE=2 SV=1	I	Lipid transport and metabolism	GDSL esterase/lipase At2g31550 [Oryza sativa Japonica Group]
Os01t0137250-00.gene	593	536	191	80	150	152	23.1352	22.2236	7.4215	3.81576	7.04797	6.07419	0.00111526	-1.739	down	--	--	--	--	--	--	--	Protein of unknown function (DUF789)	--	S	Function unknown	hypothetical protein E2562_036014 [Oryza meyeriana var. granulata]
Oryza_sativa_newGene_11210	301	480	491	124	98	266	15.0011	25.4253	24.3592	7.56486	5.8678	13.6283	0.00407632	-1.26495	down	--	--	Biological Process: response to high light intensity (GO:0009644);; Biological Process: photosynthetic electron transport in photosystem I (GO:0009773);;	--	--	--	--	--	Protein PROTON GRADIENT REGULATION 5, chloroplastic OS=Arabidopsis thaliana OX=3702 GN=PGR5 PE=1 SV=1	S	Function unknown	protein PROTON GRADIENT REGULATION 5, chloroplastic [Oryza sativa Japonica Group]
Oryza_sativa_newGene_4846	24	84	87	49	274	331	0.848498	3.20222	3.11196	2.14871	11.9824	12.3274	0.00931511	1.87631	up	[R]	General function prediction only	Molecular Function: acid phosphatase activity (GO:0003993);;	K20728|7.46e-65|bna:106425571|K20728 vegetative storage protein 2 | (RefSeq) vegetative storage protein 2	MAPK signaling pathway - plant (ko04016)	--	--	HAD superfamily, subfamily IIIB (Acid phosphatase)	Acid phosphatase 1 OS=Solanum lycopersicum OX=4081 GN=APS1 PE=2 SV=1	S	Function unknown	hypothetical protein EE612_027603 [Oryza sativa]
Oryza_sativa_newGene_16331	21	101	141	214	342	417	0.686868	3.56478	4.68632	8.7628	13.8182	14.3259	0.000611289	2.04871	up	--	--	Molecular Function: zinc ion binding (GO:0008270);;	--	--	--	--	B-box zinc finger	B-box zinc finger protein 22 OS=Arabidopsis thaliana OX=3702 GN=BBX22 PE=1 SV=2	S	Function unknown	B-box zinc finger protein 22 [Oryza sativa Japonica Group]
Oryza_sativa_newGene_3215	203	39	43	0	4	7	14.2018	2.87194	2.96584	0	0.327527	0.50306	1.88811e-05	-4.70765	down	[O]	Posttranslational modification, protein turnover, chaperones	Molecular Function: peptidyl-prolyl cis-trans isomerase activity (GO:0003755);;	K09571|1.62e-120|dosa:Os04t0352400-01|K09571 FK506-binding protein 4/5 [EC:5.2.1.8] | (RefSeq) Os04g0352400; Peptidyl-prolyl cis-trans isomerase, FKBP-type domain containing protein.	--	[O]	Posttranslational modification, protein turnover, chaperones	FKBP-type peptidyl-prolyl cis-trans isomerase	70 kDa peptidyl-prolyl isomerase OS=Triticum aestivum OX=4565 GN=FKBP70 PE=1 SV=1	O	Posttranslational modification, protein turnover, chaperones	hypothetical protein EE612_023292 [Oryza sativa]
Oryza_sativa_newGene_3939	205	219	350	930	693	324	4.43165	5.04379	7.55678	24.7409	18.1968	7.23415	0.0010137	1.47284	up	[P]	Inorganic ion transport and metabolism	Molecular Function: ATP binding (GO:0005524);; Cellular Component: integral component of membrane (GO:0016021);; Molecular Function: cation-transporting ATPase activity (GO:0019829);; Molecular Function: metal ion binding (GO:0046872);;	K17686|9.13e-255|dosa:Os04t0556000-01|K17686 P-type Cu+ transporter [EC:7.2.2.8] | (RefSeq) Os04g0556000; ATPase, P-type, K/Mg/Cd/Cu/Zn/Na/Ca/Na/H-transporter domain containing protein.	MAPK signaling pathway - plant (ko04016)	[P]	Inorganic ion transport and metabolism	haloacid dehalogenase-like hydrolase	Copper-transporting ATPase HMA5 OS=Oryza sativa subsp. japonica OX=39947 GN=HMA5 PE=2 SV=1	P	Inorganic ion transport and metabolism	hypothetical protein EE612_024851, partial [Oryza sativa]
Os01t0926300-01.gene	153	110	126	0	0	0	5.26418	4.01848	4.34313	0	0	0	6.07291e-13	-9.37208	down	--	--	Cellular Component: integral component of membrane (GO:0016021);;	K16280|4.3e-37|dosa:Os01t0960500-01|K16280 E3 ubiquitin-protein ligase RGLG [EC:2.3.2.27] | (RefSeq) Os01g0960500; Zinc finger, RING/FYVE/PHD-type domain containing protein.	--	[T]	Signal transduction mechanisms	Copine	E3 ubiquitin-protein ligase RGLG3 OS=Arabidopsis thaliana OX=3702 GN=RGLG3 PE=1 SV=1	O	Posttranslational modification, protein turnover, chaperones	Copine (Calcium-dependent phospholipid-binding protein) family [Zea mays]
Oryza_sativa_newGene_10377	4922	4308	4316	2802	2205	2797	111.95	104.239	97.7771	78.1859	60.7465	65.5015	0.00480193	-0.699208	down	[G]	Carbohydrate transport and metabolism	Molecular Function: ATP binding (GO:0005524);; Biological Process: glycogen biosynthetic process (GO:0005978);; Molecular Function: glucose-1-phosphate adenylyltransferase activity (GO:0008878);; Cellular Component: chloroplast (GO:0009507);; Biological Process: starch biosynthetic process (GO:0019252);;	K00975|0.0|osa:4345339|K00975 glucose-1-phosphate adenylyltransferase [EC:2.7.7.27] | (RefSeq) glucose-1-phosphate adenylyltransferase small subunit, chloroplastic/amyloplastic isoform X1	Starch and sucrose metabolism (ko00500);; Amino sugar and nucleotide sugar metabolism (ko00520)	[M]	Cell wall/membrane/envelope biogenesis	Nucleotidyl transferase	Glucose-1-phosphate adenylyltransferase small subunit 2, chloroplastic/amyloplastic/cytosolic OS=Oryza sativa subsp. japonica OX=39947 GN=AGPS2 PE=1 SV=4	H	Coenzyme transport and metabolism	glucose-1-phosphate adenylyltransferase small subunit 2, chloroplastic/amyloplastic/cytosolic isoform X1 [Oryza sativa Japonica Group]
Oryza_sativa_newGene_7196	1564	1042	849	388	589	680	95.7123	67.9088	51.6823	29.1394	43.6931	43.0513	0.00966113	-0.999571	down	--	--	Molecular Function: ATP binding (GO:0005524);; Molecular Function: transferase activity (GO:0016740);;	K06689|5.12e-109|osa:4341133|K06689 ubiquitin-conjugating enzyme E2 D [EC:2.3.2.23] | (RefSeq) ubiquitin-conjugating enzyme E2-17 kDa	Ubiquitin mediated proteolysis (ko04120);; Protein processing in endoplasmic reticulum (ko04141)	[O]	Posttranslational modification, protein turnover, chaperones	Ubiquitin-conjugating enzyme	Ubiquitin-conjugating enzyme E2-17 kDa OS=Solanum lycopersicum OX=4081 PE=2 SV=1	O	Posttranslational modification, protein turnover, chaperones	ubiquitin-conjugating enzyme E2-17 kDa [Oryza sativa Japonica Group]
Os01t0179500-01.gene	5075	11040	19558	23070	29992	35889	70.4965	163.164	270.67	393.163	504.724	513.488	0.000393407	1.4742	up	--	--	--	--	--	--	--	--	--	--	--	Os01g0182500 [Oryza sativa Japonica Group]
Oryza_sativa_newGene_3713	362	343	513	1094	593	1006	7.22537	7.27689	10.2129	26.8246	14.362	20.7126	0.000167679	1.26817	up	[P]	Inorganic ion transport and metabolism	Molecular Function: molecular_function (GO:0003674);; Molecular Function: transporter activity (GO:0005215);; Cellular Component: cellular_component (GO:0005575);; Cellular Component: cell (GO:0005623);; Cellular Component: plasma membrane (GO:0005886);; Biological Process: transport (GO:0006810);; Biological Process: ion transport (GO:0006811);; Biological Process: cation transport (GO:0006812);…	--	--	[P]	Inorganic ion transport and metabolism	Cation transport protein	Cation transporter HKT8 OS=Oryza sativa subsp. indica OX=39946 GN=HKT8 PE=2 SV=2	P	Inorganic ion transport and metabolism	sodium transporter HKT1.5 [Oryza sativa]
Oryza_sativa_newGene_3777	69	114	201	271	341	361	2.29903	4.04408	6.66092	11.0691	13.7827	12.4092	0.000223607	1.4864	up	--	--	Cellular Component: integral component of membrane (GO:0016021);;	--	--	--	--	Plant protein of unknown function	UPF0481 protein At3g47200 OS=Arabidopsis thaliana OX=3702 GN=At3g47200 PE=2 SV=1	S	Function unknown	hypothetical protein OsJ_15382 [Oryza sativa Japonica Group]
Oryza_sativa_newGene_9071	13	67	57	24	508	157	0.226439	1.30312	1.03163	0.533347	11.3038	2.9601	0.00772242	2.46446	up	[N]	Cell motility	Cellular Component: integral component of membrane (GO:0016021);; Molecular Function: cellulose synthase (UDP-forming) activity (GO:0016760);; Biological Process: cellulose biosynthetic process (GO:0030244);; Biological Process: cell wall organization (GO:0071555);;	K20923|0.0|osa:107276327|K20923 mixed-linked glucan synthase [EC:2.4.1.-] | (RefSeq) putative mixed-linked glucan synthase 1	--	--	--	Cellulose synthase	Putative mixed-linked glucan synthase 1 OS=Oryza sativa subsp. japonica OX=39947 GN=CSFL1 PE=3 SV=1	G	Carbohydrate transport and metabolism	putative mixed-linked glucan synthase 1 [Oryza sativa Japonica Group]
Oryza_sativa_newGene_15972	16	12	0	547	695	303	0.21003	0.168556	0	10.3479	12.8155	4.98902	1.01245e-13	5.83106	up	--	--	Biological Process: regulation of translation (GO:0006417);; Cellular Component: integral component of membrane (GO:0016021);; Molecular Function: protein kinase regulator activity (GO:0019887);; Molecular Function: protein kinase binding (GO:0019901);; Biological Process: positive regulation of kinase activity (GO:0033674);; Molecular Function: ribosome binding (GO:0043022);;	--	--	--	--	--	--	J	Translation, ribosomal structure and biogenesis	protein ILITYHIA isoform X2 [Oryza sativa Japonica Group]
Oryza_sativa_newGene_8593	6264	5683	6320	1894	1155	1803	123.613	114.235	120.88	46.0479	27.1161	37.1155	1.9498e-10	-1.80704	down	[G]	Carbohydrate transport and metabolism	Molecular Function: glycogen (starch) synthase activity (GO:0004373);; Cellular Component: amyloplast (GO:0009501);; Cellular Component: chloroplast (GO:0009507);; Biological Process: starch biosynthetic process (GO:0019252);;	K13679|0.0|dosa:Os07t0412100-01|K13679 granule-bound starch synthase [EC:2.4.1.242] | (RefSeq) Os07g0412100, GBSSII, GRANULE_BOUND_STARCH_SYNTHASE_II; Similar to Granule-bound starch synthase Ib, chloroplast precursor (EC 2.4.1.21) (Fragment).	Starch and sucrose metabolism (ko00500)	--	--	Starch synthase catalytic domain	Granule-bound starch synthase 1b, chloroplastic/amyloplastic (Fragment) OS=Hordeum vulgare OX=4513 PE=1 SV=1	H	Coenzyme transport and metabolism	granule-bound starch synthase II [Oryza sativa Indica Group]
Oryza_sativa_newGene_11134	53	196	169	50	39	47	0.742525	2.37674	2.36772	0.881078	0.499493	0.550348	0.0078839	-1.4675	down	[D]	Cell cycle control, cell division, chromosome partitioning	Molecular Function: ATP binding (GO:0005524);; Cellular Component: integral component of membrane (GO:0016021);; Molecular Function: ATPase activity (GO:0016887);;	K08712|9.33e-92|gsl:Gasu_29800|K08712 ATP-binding cassette, subfamily G (WHITE), member 2, SNQ2 | (RefSeq) ABC transporter, ATP-binding protein	ABC transporters (ko02010)	[Q]	Secondary metabolites biosynthesis, transport and catabolism	ABC-2 type transporter	ABC transporter G family member 45 OS=Oryza sativa subsp. japonica OX=39947 GN=ABCG45 PE=2 SV=2	Q	Secondary metabolites biosynthesis, transport and catabolism	putative PDR6 ABC transporter [Oryza sativa Japonica Group]
Oryza_sativa_newGene_350	451	195	142	114	70	84	51.4562	23.6517	16.1319	15.9155	9.56316	9.77223	0.00873337	-1.50733	down	--	--	Molecular Function: phosphatidylethanolamine binding (GO:0008429);; Biological Process: regulation of flower development (GO:0009909);; Biological Process: photoperiodism, flowering (GO:0048573);;	K16223|7.79e-59|osa:4324585|K16223 protein FLOWERING LOCUS T | (RefSeq) protein HEADING DATE 3B-like	Circadian rhythm - plant (ko04712)	--	--	--	--	S	Function unknown	hypothetical protein EE612_001082 [Oryza sativa]
Oryza_sativa_newGene_8848	4	17	28	92	127	43	0.092166	0.449066	0.710285	2.88511	3.9531	1.12742	0.000667007	2.59131	up	[QV]	Secondary metabolites biosynthesis, transport and catabolism;; Defense mechanisms	Molecular Function: monooxygenase activity (GO:0004497);; Molecular Function: iron ion binding (GO:0005506);; Molecular Function: oxidoreductase activity, acting on paired donors, with incorporation or reduction of molecular oxygen (GO:0016705);; Molecular Function: heme binding (GO:0020037);;	K20667|4.06e-110|nnu:104593852|K20667 beta-amyrin 28-monooxygenase [EC:1.14.14.126] | (RefSeq) beta-amyrin 28-oxidase-like	--	[QI]	Secondary metabolites biosynthesis, transport and catabolism;; Lipid transport and metabolism	Cytochrome P450	Cytochrome P450 716B1 OS=Picea sitchensis OX=3332 GN=CYP716B1 PE=2 SV=1	Q	Secondary metabolites biosynthesis, transport and catabolism	cytochrome P450 716B1 [Oryza sativa Japonica Group]
Oryza_sativa_newGene_4415	17	26	80	604	1357	821	0.418107	0.666857	1.82973	17.3831	38.1546	19.9231	1.42058e-17	4.65808	up	[C]	Energy production and conversion	Cellular Component: integral component of membrane (GO:0016021);;	K03686|1.75e-07|sita:101781501|K03686 molecular chaperone DnaJ | (RefSeq) uncharacterized protein LOC101781501 isoform X1	--	[O]	Posttranslational modification, protein turnover, chaperones	DnaJ domain	Chaperone protein dnaJ C76, chloroplastic OS=Arabidopsis thaliana OX=3702 GN=DJC76 PE=2 SV=1	O	Posttranslational modification, protein turnover, chaperones	chaperone protein dnaJ C76, chloroplastic [Oryza sativa Japonica Group]
Os03t0290300-01.gene	1595	354	148	67	144	148	52.0861	12.2891	4.79584	2.66664	5.67296	4.94579	0.00113541	-2.56544	down	--	--	--	--	--	--	--	--	--	--	--	hypothetical protein CICLE_v10003725mg, partial [Citrus clementina]
Os10t0422075-00.gene	227	340	545	693	1128	886	3.14494	5.01859	7.53112	11.803	18.9788	12.6624	4.43643e-05	1.42056	up	--	--	Biological Process: protein ubiquitination (GO:0016567);; Molecular Function: ubiquitin protein ligase activity (GO:0061630);;	--	--	[O]	Posttranslational modification, protein turnover, chaperones	--	E3 ubiquitin-protein ligase AIRP2 OS=Arabidopsis thaliana OX=3702 GN=AIRP2 PE=1 SV=1	O	Posttranslational modification, protein turnover, chaperones	E3 ubiquitin-protein ligase AIRP2 isoform X1 [Oryza sativa Japonica Group]
Oryza_sativa_newGene_3175	3649	2871	1922	968	1081	1413	112.146	93.8555	58.8303	36.4787	40.2463	44.7311	0.000652465	-1.21961	down	[R]	General function prediction only	--	K01456|2.54e-130|pavi:110759676|K01456 peptide-N4-(N-acetyl-beta-glucosaminyl)asparagine amidase [EC:3.5.1.52] | (RefSeq) peptide-N(4)-(N-acetyl-beta- glucosaminyl)asparagine amidase-like	Protein processing in endoplasmic reticulum (ko04141)	[C]	Energy production and conversion	Aldo/keto reductase family	Probable aldo-keto reductase 2 OS=Oryza sativa subsp. japonica OX=39947 GN=Os04g0338000 PE=2 SV=2	C	Energy production and conversion	probable aldo-keto reductase 2 [Oryza sativa Japonica Group]
Oryza_sativa_newGene_12247	2023	1416	1421	435	417	518	41.0979	35.096	31.5394	13.4204	14.4923	12.4365	1.17872e-08	-1.7471	down	--	--	Molecular Function: transcription factor activity, sequence-specific DNA binding (GO:0003700);; Cellular Component: nucleus (GO:0005634);; Cellular Component: host cell nucleus (GO:0042025);; Molecular Function: sequence-specific DNA binding (GO:0043565);;	K09419|2.58e-111|dosa:Os09t0526600-01|K09419 heat shock transcription factor, other eukaryote | (RefSeq) Os09g0526600, HEAT_STRESS_TRANSCRIPTION_FACTOR_B2C, HSFB2C; Similar to Isoform 2 of Heat stress transcription factor B-2c.	--	[K]	Transcription	--	Heat stress transcription factor B-2c OS=Oryza sativa subsp. japonica OX=39947 GN=HSFB2C PE=2 SV=1	K	Transcription	hypothetical protein EE612_049060, partial [Oryza sativa]
Oryza_sativa_newGene_13534	2018	2311	1510	521	435	557	41.9378	47.9402	30.0055	13.1886	10.4279	10.7394	2.90882e-10	-1.85571	down	[PR]	Inorganic ion transport and metabolism;; General function prediction only	Molecular Function: iron ion binding (GO:0005506);; Molecular Function: chlorophyllide a oxygenase [overall] activity (GO:0010277);; Molecular Function: 2 iron, 2 sulfur cluster binding (GO:0051537);;	K13600|0.0|dosa:Os10t0567400-01|K13600 chlorophyllide a oxygenase [EC:1.14.13.122] | (RefSeq) Os10g0567400; Similar to Rieske.	Porphyrin and chlorophyll metabolism (ko00860)	--	--	Rieske [2Fe-2S] domain	Chlorophyllide a oxygenase, chloroplastic OS=Oryza sativa subsp. japonica OX=39947 GN=CAO PE=2 SV=1	P	Inorganic ion transport and metabolism	chlorophyll a oxygenase, putative, expressed [Oryza sativa Japonica Group]
Oryza_sativa_newGene_11786	174	235	193	369	381	314	9.10269	13.4601	10.3531	23.9166	24.6206	17.3166	0.000698015	0.933117	up	[G]	Carbohydrate transport and metabolism	Cellular Component: integral component of membrane (GO:0016021);; Molecular Function: transmembrane transporter activity (GO:0022857);;	K08150|7.60e-32|smo:SELMODRAFT_168181|K08150 MFS transporter, SP family, solute carrier family 2 (myo-inositol transporter), member 13 | (RefSeq) INT1-1; hypothetical protein	--	[R]	General function prediction only	Sugar (and other) transporter	Probable plastidic glucose transporter 1 OS=Arabidopsis thaliana OX=3702 GN=At1g05030 PE=2 SV=2	U	Intracellular trafficking, secretion, and vesicular transport	hypothetical protein OsJ_29251 [Oryza sativa Japonica Group]
Oryza_sativa_newGene_1077	3200	4130	2628	347	239	674	53.5229	73.1255	43.2519	7.01412	4.62459	11.6735	5.49066e-12	-2.89275	down	--	--	Biological Process: RNA processing (GO:0006396);;	K20310|3.36e-22|apro:F751_3008|K20310 trafficking protein particle complex subunit 13 | (RefSeq) PsbB mRNA maturation factor Mbb1, chloroplastic	--	[R]	General function prediction only	Tetratricopeptide repeat	Protein high chlorophyll fluorescent 107 OS=Arabidopsis thaliana OX=3702 GN=HCF107 PE=1 SV=1	A	RNA processing and modification	hypothetical protein EE612_016985 [Oryza sativa]
Oryza_sativa_newGene_1659	72	224	174	896	1745	1495	2.55478	8.46828	6.14698	39.0675	75.1822	54.7418	1.96687e-14	3.26825	up	--	--	Biological Process: chlororespiration (GO:0010478);;	--	--	--	--	--	Protein POST-ILLUMINATION CHLOROPHYLL FLUORESCENCE INCREASE, chloroplastic OS=Arabidopsis thaliana OX=3702 GN=PIFI PE=2 SV=1	S	Function unknown	uncharacterized protein LOC4333342 [Oryza sativa Japonica Group]
Oryza_sativa_newGene_604	42	41	62	95	110	106	0.790701	0.846206	1.21115	2.28452	2.57145	2.13057	0.00176778	1.2176	up	--	--	--	K01455|6.11e-64|sita:101752872|K01455 formamidase [EC:3.5.1.49] | (RefSeq) pentatricopeptide repeat-containing protein At2g29760, chloroplastic	Cyanoamino acid metabolism (ko00460);; Glyoxylate and dicarboxylate metabolism (ko00630);; Nitrogen metabolism (ko00910);; Carbon metabolism (ko01200)	[R]	General function prediction only	PPR repeat	Pentatricopeptide repeat-containing protein At5g56310 OS=Arabidopsis thaliana OX=3702 GN=PCMP-E13 PE=2 SV=1	S	Function unknown	hypothetical protein OsI_10183 [Oryza sativa Indica Group]
Oryza_sativa_newGene_515	24950	19756	7066	3846	3873	7894	425.605	354.944	117.047	79.2292	78.5858	136.631	0.00119854	-1.68617	down	[G]	Carbohydrate transport and metabolism	Biological Process: polysaccharide catabolic process (GO:0000272);; Molecular Function: beta-amylase activity (GO:0016161);; Molecular Function: amylopectin maltohydrolase activity (GO:0102229);;	K01177|1.60e-171|dosa:Os03t0141200-01|K01177 beta-amylase [EC:3.2.1.2] | (RefSeq) Os03g0141200; Similar to Beta-amylase PCT-BMYI (EC 3.2.1.2).	Starch and sucrose metabolism (ko00500)	--	--	Glycosyl hydrolase family 14	Beta-amylase 2, chloroplastic OS=Oryza sativa subsp. japonica OX=39947 GN=BAMY2 PE=1 SV=1	G	Carbohydrate transport and metabolism	beta-amylase 2, chloroplastic-like [Oryza sativa Japonica Group]
Oryza_sativa_newGene_14975	1244	839	186	122	211	220	21.0399	15.3643	3.1298	2.5143	4.42018	3.8328	0.00174897	-2.01158	down	[G]	Carbohydrate transport and metabolism	Biological Process: response to oxidative stress (GO:0006979);; Biological Process: response to water deprivation (GO:0009414);; Cellular Component: chloroplast (GO:0009507);; Biological Process: response to abscisic acid (GO:0009737);;	K06617|0.0|osa:4325200|K06617 raffinose synthase [EC:2.4.1.82] | (RefSeq) galactinol--sucrose galactosyltransferase	Galactose metabolism (ko00052)	--	--	Raffinose synthase or seed imbibition protein Sip1	Galactinol--sucrose galactosyltransferase OS=Oryza sativa subsp. japonica OX=39947 GN=RFS PE=1 SV=1	S	Function unknown	RecName: Full=Galactinol--sucrose galactosyltransferase; AltName: Full=Raffinose synthase [Oryza sativa Japonica Group]
Os03t0271500-02.gene	23200	9022	7289	2766	3972	3591	2303.01	952.729	720.758	336.818	477.641	367.106	0.000120156	-1.90378	down	--	--	Molecular Function: ATP binding (GO:0005524);;	K03283|7.0e-51|dosa:Os03t0276500-01|K03283 heat shock 70kDa protein 1/2/6/8 | (RefSeq) Os03g0276500; Similar to Heat shock protein 70.	Spliceosome (ko03040);; Protein processing in endoplasmic reticulum (ko04141);; Endocytosis (ko04144)	[O]	Posttranslational modification, protein turnover, chaperones	Hsp70 protein	Heat shock 70 kDa protein OS=Zea mays OX=4577 GN=HSP70 PE=3 SV=2	O	Posttranslational modification, protein turnover, chaperones	hypothetical protein OsI_10982 [Oryza sativa Indica Group]
Oryza_sativa_newGene_9376	1654	1655	1809	549	672	1235	59.748	65.2086	67.057	25.5475	30.813	45.4741	0.00467055	-0.964814	down	--	--	Molecular Function: RNA binding (GO:0003723);;	K12900|1.52e-48|dosa:Os07t0633200-01|K12900 FUS-interacting serine-arginine-rich protein 1 | (RefSeq) Os07g0633200; Similar to SC35-like splicing factor SCL30a, 30a kD.	Spliceosome (ko03040)	[R]	General function prediction only	--	Serine/arginine-rich SC35-like splicing factor SCL30A OS=Arabidopsis thaliana OX=3702 GN=SCL30A PE=1 SV=1	A	RNA processing and modification	serine/arginine-rich SC35-like splicing factor SCL33 isoform X1 [Oryza sativa Japonica Group]
Oryza_sativa_newGene_11990	16	9	34	7	55	1489	0.622432	0.530138	1.56082	0.421233	2.61592	75.7303	0.00467966	4.81751	up	--	--	--	--	--	--	--	--	--	--	--	hypothetical protein OsI_25758 [Oryza sativa Indica Group]
Os01t0883800-01.gene	382	203	215	2	25	0	17.689	9.97556	9.90162	0.105994	1.3589	0	3.093e-06	-4.83635	down	--	--	Biological Process: MAPK cascade (GO:0000165);; Biological Process: protein polyubiquitination (GO:0000209);; Molecular Function: molecular_function (GO:0003674);; Molecular Function: nucleic acid binding (GO:0003676);; Molecular Function: DNA binding (GO:0003677);; Molecular Function: chromatin binding (GO:0003682);; Molecular Function: catalytic activity (GO:0003824);; Molecular Function: ubiqu…	K22651|5.7e-31|dosa:Os01t0919500-01|K22651 E3 ubiquitin-protein ligase RNF4 [EC:2.3.2.27] | (RefSeq) Os01g0919500; Zinc finger, RING/FYVE/PHD-type domain containing protein.	--	--	--	--	--	O	Posttranslational modification, protein turnover, chaperones	hypothetical protein OsI_04952 [Oryza sativa Indica Group]
Oryza_sativa_newGene_6421	524	1124	550	239	153	197	7.81578	17.5353	7.92582	4.20052	2.70627	2.99293	1.09561e-05	-1.78131	down	--	--	--	--	--	--	--	--	--	--	--	uncharacterized protein LOC4340175 [Oryza sativa Japonica Group]
Oryza_sativa_newGene_51	2349	3252	3013	814	717	1290	72.1262	106.254	92.1689	30.6639	26.6784	40.7977	2.41056e-07	-1.50013	down	--	--	Cellular Component: cellular_component (GO:0005575);; Cellular Component: intracellular (GO:0005622);; Cellular Component: cell (GO:0005623);; Cellular Component: cytoplasm (GO:0005737);; Cellular Component: mitochondrion (GO:0005739);; Biological Process: multicellular organism development (GO:0007275);; Biological Process: biological_process (GO:0008150);; Biological Process: response to radiat…	--	--	--	--	Rhodanese-like domain	Calcium sensing receptor, chloroplastic OS=Zea mays OX=4577 PE=1 SV=1	S	Function unknown	calcium sensing receptor, chloroplastic [Oryza sativa Japonica Group]
Os02t0519900-04.gene	222	55	244	48	24	57	10.6237	2.79363	11.5973	2.81151	1.39145	2.77332	0.00391462	-1.91525	down	--	--	--	--	--	--	--	--	--	S	Function unknown	uncharacterized protein LOC4329550 [Oryza sativa Japonica Group]
Oryza_sativa_newGene_2556	322	362	501	507	542	826	6.15459	7.34031	9.29655	11.7699	12.3484	16.0205	0.00871599	0.778353	up	[G]	Carbohydrate transport and metabolism	Molecular Function: inorganic phosphate transmembrane transporter activity (GO:0005315);; Biological Process: response to light stimulus (GO:0009416);; Cellular Component: chloroplast thylakoid membrane (GO:0009535);; Cellular Component: integral component of membrane (GO:0016021);;	K08193|0.0|dosa:Os01t0279700-01|K08193 MFS transporter, ACS family, solute carrier family 17 (sodium-dependent inorganic phosphate cotransporter), other | (RefSeq) Os01g0279700; Major facilitator superfamily protein.	--	[G]	Carbohydrate transport and metabolism	Major Facilitator Superfamily	Probable anion transporter 1, chloroplastic OS=Oryza sativa subsp. japonica OX=39947 GN=PHT4;1 PE=2 SV=1	G	Carbohydrate transport and metabolism	probable anion transporter 1, chloroplastic [Oryza sativa Japonica Group]
Oryza_sativa_newGene_4399	1181	1244	2047	7177	4006	4189	24.8528	27.8478	42.9186	186.052	102.368	91.0149	3.01581e-08	1.92196	up	[E]	Amino acid transport and metabolism	Molecular Function: oxidoreductase activity (GO:0016491);;	K17839|0.0|dosa:Os04t0671300-01|K17839 polyamine oxidase [EC:1.5.3.17 1.5.3.-] | (RefSeq) Os04g0671300; Similar to Suppressor of presenilin 5 (P110b homolog).	Arginine and proline metabolism (ko00330);; beta-Alanine metabolism (ko00410);; Pantothenate and CoA biosynthesis (ko00770)	[Q]	Secondary metabolites biosynthesis, transport and catabolism	Flavin containing amine oxidoreductase	Polyamine oxidase 5 OS=Oryza sativa subsp. japonica OX=39947 GN=PAO5 PE=1 SV=1	Q	Secondary metabolites biosynthesis, transport and catabolism	probable polyamine oxidase 4 [Oryza sativa Japonica Group]
Os01t0179600-01.gene	160	167	51	421	366	229	4.89257	5.4248	1.53427	15.8386	13.5911	7.21351	0.00635309	1.50089	up	--	--	Biological Process: regulation of photoperiodism, flowering (GO:2000028);;	--	--	--	--	--	--	S	Function unknown	--
Oryza_sativa_newGene_5150	1762	2547	1569	589	939	989	44.4646	68.4538	39.7066	18.2199	28.7055	25.6943	0.000416406	-1.13058	down	--	--	Biological Process: circadian rhythm (GO:0007623);; Cellular Component: plastid chromosome (GO:0009508);; Cellular Component: chloroplast thylakoid membrane (GO:0009535);; Cellular Component: chloroplast envelope (GO:0009941);; Cellular Component: chloroplast nucleoid (GO:0042644);; Cellular Component: stromal side of plastid thylakoid membrane (GO:0098572);;	--	--	[G]	Carbohydrate transport and metabolism	NAD(P)H-binding	Protein PLASTID TRANSCRIPTIONALLY ACTIVE 16, chloroplastic OS=Arabidopsis thaliana OX=3702 GN=PTAC16 PE=1 SV=1	G	Carbohydrate transport and metabolism	protein PLASTID TRANSCRIPTIONALLY ACTIVE 16, chloroplastic [Oryza sativa Japonica Group]
Oryza_sativa_newGene_13522	11861	8041	2506	830	1666	1513	346.02	249.575	72.8765	29.6964	58.721	45.2091	1.1599e-05	-2.45231	down	[G]	Carbohydrate transport and metabolism	Biological Process: maltose biosynthetic process (GO:0000024);; Biological Process: starch catabolic process (GO:0005983);; Biological Process: response to cold (GO:0009409);; Cellular Component: chloroplast stroma (GO:0009570);; Molecular Function: beta-amylase activity (GO:0016161);; Molecular Function: amylopectin maltohydrolase activity (GO:0102229);;	K01177|2.53e-219|osa:4349417|K01177 beta-amylase [EC:3.2.1.2] | (RefSeq) beta-amylase 3, chloroplastic	Starch and sucrose metabolism (ko00500)	--	--	Glycosyl hydrolase family 14	Beta-amylase 3, chloroplastic OS=Arabidopsis thaliana OX=3702 GN=BAM3 PE=1 SV=3	G	Carbohydrate transport and metabolism	beta-amylase 3, chloroplastic [Oryza sativa Japonica Group]
Oryza_sativa_newGene_11126	3732	2477	937	955	980	807	54.0247	38.5642	13.4034	16.5681	16.9178	12.1171	0.0086597	-1.33507	down	--	--	Cellular Component: integral component of membrane (GO:0016021);;	--	--	[R]	General function prediction only	Ankyrin repeats (3 copies)	--	S	Function unknown	hypothetical protein OsI_30106 [Oryza sativa Indica Group]
Os10t0499600-02.gene	1272	84	275	3430	2544	3777	160.191	11.2317	34.4113	530.011	388.062	489.932	0.000924883	2.58033	up	--	--	Molecular Function: oxidoreductase activity, acting on CH-OH group of donors (GO:0016614);; Molecular Function: flavin adenine dinucleotide binding (GO:0050660);;	--	--	--	--	--	--	--	--	unknown [Zea mays]
Oryza_sativa_newGene_6124	6463	2982	3498	1698	1312	1689	166.163	80.8426	89.6439	52.7729	39.861	44.6661	0.000464531	-1.39688	down	[O]	Posttranslational modification, protein turnover, chaperones	Biological Process: protein folding (GO:0006457);; Molecular Function: unfolded protein binding (GO:0051082);;	K09510|1.49e-155|dosa:Os05t0562300-01|K09510 DnaJ homolog subfamily B member 4 | (RefSeq) Os05g0562300; Similar to DnaJ-like protein.	--	[O]	Posttranslational modification, protein turnover, chaperones	DnaJ C terminal domain	--	O	Posttranslational modification, protein turnover, chaperones	hypothetical protein OsI_20977 [Oryza sativa Indica Group]
Oryza_sativa_newGene_1114	181	160	230	294	354	513	6.4615	6.11802	8.26217	13.0416	15.4085	19.1047	0.000541323	1.12806	up	--	--	--	--	--	--	--	--	--	--	--	uncharacterized protein LOC4332686 isoform X2 [Oryza sativa Japonica Group]
Os03t0832900-01.gene	51	43	35	0	0	0	2.85483	2.5617	1.91955	0	0	0	1.05082e-07	-7.78492	down	--	--	Molecular Function: ATP binding (GO:0005524);;	--	--	[R]	General function prediction only	--	--	S	Function unknown	AFG1-like ATPase family protein, putative, expressed [Oryza sativa Japonica Group]
Oryza_sativa_newGene_14514	2257	1826	1183	185	235	207	49.6249	42.1019	27.1813	4.79114	6.58181	4.58566	8.95187e-17	-3.00074	down	[DZ]	Cell cycle control, cell division, chromosome partitioning;; Cytoskeleton	--	K10615|1.10e-20|mis:MICPUN_60437|K10615 E3 ubiquitin-protein ligase HERC4 [EC:2.3.2.26] | (RefSeq) E3 ubiquitin-protein ligase	Ubiquitin mediated proteolysis (ko04120)	[S]	Function unknown	Regulator of chromosome condensation (RCC1) repeat	Ultraviolet-B receptor UVR8 OS=Arabidopsis thaliana OX=3702 GN=UVR8 PE=1 SV=1	--	--	hypothetical protein OsI_04422 [Oryza sativa Indica Group]
Oryza_sativa_newGene_9892	108	666	692	58	166	123	3.89472	25.6999	25.0115	2.53917	7.28937	4.56937	0.00283643	-1.9235	down	--	--	--	--	--	--	--	Probable lipid transfer	--	O	Posttranslational modification, protein turnover, chaperones	hypothetical protein OsI_15059 [Oryza sativa Indica Group]
Os05t0549600-01.gene	44	55	65	239	363	250	4.42148	5.96148	6.58597	29.8748	44.7713	26.2237	4.12868e-13	2.49321	up	--	--	Molecular Function: transcription factor activity, protein binding (GO:0000988);; Molecular Function: transcription factor activity, core RNA polymerase binding (GO:0000990);; Molecular Function: molecular_function (GO:0003674);; Molecular Function: transcription factor activity, sequence-specific DNA binding (GO:0003700);; Molecular Function: catalytic activity (GO:0003824);; Molecular Function:…	K03093|2.8e-09|dosa:Os05t0589200-01|K03093 RNA polymerase sigma factor | (RefSeq) Os05g0589200; RNA polymerase sigma factor, region 2 domain containing protein.	--	--	--	--	--	K	Transcription	hypothetical protein OsJ_19735 [Oryza sativa Japonica Group]
Oryza_sativa_newGene_13157	1179	1460	1060	2747	3324	3549	14.7728	18.5662	14.2528	40.044	47.9973	43.7802	1.71331e-09	1.47486	up	--	--	Biological Process: regulation of photomorphogenesis (GO:0010099);;	--	--	--	--	--	--	S	Function unknown	hypothetical protein OsI_03316 [Oryza sativa Indica Group]
Oryza_sativa_newGene_7762	1042	912	985	423	530	505	29.2798	27.2339	27.5154	15.7974	19.2805	15.9399	0.000116095	-0.916697	down	[H]	Coenzyme transport and metabolism	Molecular Function: catalytic activity (GO:0003824);; Biological Process: heat acclimation (GO:0010286);; Biological Process: posttranscriptional regulation of gene expression (GO:0010608);;	--	--	--	--	(2R)-phospho-3-sulfolactate synthase (ComA)	Protein HEAT-STRESS-ASSOCIATED 32 OS=Arabidopsis thaliana OX=3702 GN=HSA32 PE=2 SV=1	K	Transcription	hypothetical protein OsI_24207 [Oryza sativa Indica Group]
Oryza_sativa_newGene_4968	769	1277	1279	1971	2283	3114	26.838	47.4234	44.4823	84.3843	96.5474	111.959	4.22452e-06	1.26874	up	[G]	Carbohydrate transport and metabolism	Molecular Function: channel activity (GO:0015267);; Cellular Component: integral component of membrane (GO:0016021);;	K09873|8.54e-170|osa:4338163|K09873 aquaporin TIP | (RefSeq) probable aquaporin TIP4-1	--	[G]	Carbohydrate transport and metabolism	Major intrinsic protein	Probable aquaporin TIP4-1 OS=Oryza sativa subsp. japonica OX=39947 GN=TIP4-1 PE=2 SV=1	P	Inorganic ion transport and metabolism	probable aquaporin TIP4-1 [Oryza sativa Japonica Group]
Oryza_sativa_newGene_6551	274	384	313	1006	1060	965	2.38673	3.51313	2.74975	11.1704	11.3473	8.81121	3.2377e-14	1.75363	up	--	--	Biological Process: reproduction (GO:0000003);; Biological Process: developmental process involved in reproduction (GO:0003006);; Molecular Function: molecular_function (GO:0003674);; Molecular Function: nucleic acid binding (GO:0003676);; Molecular Function: RNA binding (GO:0003723);; Molecular Function: catalytic activity (GO:0003824);; Molecular Function: nuclease activity (GO:0004518);; Molec…	--	--	[R]	General function prediction only	PPR repeat family	Pentatricopeptide repeat-containing protein At3g18110, chloroplastic OS=Arabidopsis thaliana OX=3702 GN=EMB1270 PE=2 SV=2	J	Translation, ribosomal structure and biogenesis	hypothetical protein EE612_032491 [Oryza sativa]
Oryza_sativa_newGene_13812	7370	10122	12842	13233	22286	25114	368.612	538.612	639.913	812.022	1350.38	1293.79	0.000170367	1.11773	up	--	--	Cellular Component: nucleus (GO:0005634);; Cellular Component: cytoplasm (GO:0005737);; Biological Process: regulation of transcription, DNA-templated (GO:0006355);; Biological Process: response to oxidative stress (GO:0006979);; Biological Process: response to water deprivation (GO:0009414);; Biological Process: response to aluminum ion (GO:0010044);; Molecular Function: sequence-specific DNA bi…	--	--	--	--	ABA/WDS induced protein	Abscisic stress-ripening protein 5 OS=Oryza sativa subsp. indica OX=39946 GN=ASR5 PE=2 SV=1	S	Function unknown	abscisic stress-ripening protein 5-like [Oryza sativa Japonica Group]
Oryza_sativa_newGene_1000	44	33	95	16	16	16	4.72197	3.75824	10.2801	2.09717	1.98641	1.75389	0.0083271	-1.70313	down	--	--	--	--	--	--	--	--	--	--	--	hypothetical protein E2562_030111 [Oryza meyeriana var. granulata]
Oryza_sativa_newGene_15816	3852	2872	2731	1534	1482	1389	82.7562	66.1777	58.4354	40.5333	38.5651	30.7253	0.000363515	-1.01749	down	[O]	Posttranslational modification, protein turnover, chaperones	Molecular Function: peptidyl-prolyl cis-trans isomerase activity (GO:0003755);; Cellular Component: integral component of membrane (GO:0016021);;	K09571|0.0|dosa:Os02t0491400-01|K09571 FK506-binding protein 4/5 [EC:5.2.1.8] | (RefSeq) Os02g0491400; Similar to Peptidylprolyl isomerase.	--	[O]	Posttranslational modification, protein turnover, chaperones	FKBP-type peptidyl-prolyl cis-trans isomerase	70 kDa peptidyl-prolyl isomerase OS=Triticum aestivum OX=4565 GN=FKBP70 PE=1 SV=1	O	Posttranslational modification, protein turnover, chaperones	hypothetical protein OsI_07270 [Oryza sativa Indica Group]
Oryza_sativa_newGene_2318	109	211	93	22	22	40	4.07663	8.84449	3.44835	1.28839	0.961068	1.5451	6.08722e-05	-2.19946	down	[Q]	Secondary metabolites biosynthesis, transport and catabolism	Molecular Function: methyltransferase activity (GO:0008168);; Biological Process: methylation (GO:0032259);;	--	--	--	--	Leucine carboxyl methyltransferase	--	Q	Secondary metabolites biosynthesis, transport and catabolism	hypothetical protein OsI_13709 [Oryza sativa Indica Group]
Os05t0495000-00.gene	25	6	40	168	52	95	1.25783	0.280044	2.07324	10.7012	3.25878	5.08435	0.00314496	2.28714	up	--	--	Molecular Function: UDP-glycosyltransferase activity (GO:0008194);;	K22845|5.9e-78|sbi:8068956|K22845 phlorizin synthase [EC:2.4.1.357] | (RefSeq) anthocyanidin 5,3-O-glucosyltransferase	Flavonoid biosynthesis (ko00941)	[GC]	Carbohydrate transport and metabolism;; Energy production and conversion	UDP-glucoronosyl and UDP-glucosyl transferase	UDP-glycosyltransferase 88F5 OS=Malus domestica OX=3750 GN=UGT88F5 PE=2 SV=1	--	--	hypothetical protein OsI_20703 [Oryza sativa Indica Group]
Oryza_sativa_newGene_1681	13482	20468	21892	5815	6296	12487	494.5	798.684	799.93	261.633	279.725	471.705	0.00193045	-1.06701	down	--	--	Cellular Component: photosystem I (GO:0009522);; Cellular Component: photosystem II (GO:0009523);; Cellular Component: chloroplast thylakoid membrane (GO:0009535);; Biological Process: photosynthesis, light harvesting (GO:0009765);; Cellular Component: integral component of membrane (GO:0016021);; Molecular Function: chlorophyll binding (GO:0016168);; Biological Process: protein-chromophore linka…	K08913|2.23e-196|dosa:Os03t0592500-01|K08913 light-harvesting complex II chlorophyll a/b binding protein 2 | (RefSeq) Os03g0592500; Similar to Photosystem II type II chlorophyll a/b binding protein (Fragment).	Photosynthesis - antenna proteins (ko00196)	--	--	Chlorophyll A-B binding protein	Chlorophyll a-b binding protein, chloroplastic OS=Oryza sativa subsp. indica OX=39946 GN=OsI_012078 PE=2 SV=1	C	Energy production and conversion	chlorophyll a-b binding protein, chloroplastic [Oryza sativa Japonica Group]
Oryza_sativa_newGene_3214	1011	469	553	82	124	114	33.2675	16.3834	18.1288	3.71315	4.90734	3.81859	2.38805e-09	-2.60998	down	--	--	Molecular Function: peptidyl-prolyl cis-trans isomerase activity (GO:0003755);;	K09571|1.03e-154|dosa:Os04t0352400-01|K09571 FK506-binding protein 4/5 [EC:5.2.1.8] | (RefSeq) Os04g0352400; Peptidyl-prolyl cis-trans isomerase, FKBP-type domain containing protein.	--	[O]	Posttranslational modification, protein turnover, chaperones	Tetratricopeptide repeat	70 kDa peptidyl-prolyl isomerase OS=Triticum aestivum OX=4565 GN=FKBP70 PE=1 SV=1	O	Posttranslational modification, protein turnover, chaperones	70 kDa peptidyl-prolyl isomerase [Oryza sativa Japonica Group]
Os04t0447400-01.gene	369	374	175	99	171	92	11.393	12.2891	5.36947	3.72233	6.39768	2.91389	0.00821469	-1.27129	down	--	--	Cellular Component: integral component of membrane (GO:0016021);;	--	--	--	--	--	--	--	--	OSJNBa0072F16.15 [Oryza sativa Japonica Group]
Oryza_sativa_newGene_13409	10	25	22	28	303	145	0.498305	1.32405	1.10738	1.69804	18.6504	7.5378	8.13062e-05	3.17586	up	--	--	Cellular Component: thylakoid (GO:0009579);;	K01092|1.44e-12|boe:106307850|K01092 myo-inositol-1(or 4)-monophosphatase [EC:3.1.3.25] | (RefSeq) phosphatase IMPL1, chloroplastic-like isoform X1	Inositol phosphate metabolism (ko00562);; Phosphatidylinositol signaling system (ko04070)	--	--	CAAD domains of cyanobacterial aminoacyl-tRNA synthetase	Protein CURVATURE THYLAKOID 1B, chloroplastic OS=Arabidopsis thaliana OX=3702 GN=CURT1B PE=1 SV=2	S	Function unknown	hypothetical protein OsI_34473 [Oryza sativa Indica Group]
Oryza_sativa_newGene_9017	32	18	5	473	219	227	0.685485	0.386695	0.096001	11.9225	5.58044	4.71092	2.1199e-09	4.1202	up	--	--	Molecular Function: hydrolase activity, hydrolyzing O-glycosyl compounds (GO:0004553);; Biological Process: carbohydrate metabolic process (GO:0005975);;	K19891|8.67e-99|ini:109171869|K19891 glucan endo-1,3-beta-glucosidase 1/2/3 [EC:3.2.1.39] | (RefSeq) glucan endo-1,3-beta-glucosidase 3-like	Starch and sucrose metabolism (ko00500)	--	--	Glycosyl hydrolases family 17	Glucan endo-1,3-beta-glucosidase 12 OS=Arabidopsis thaliana OX=3702 GN=At4g29360 PE=2 SV=1	G	Carbohydrate transport and metabolism	glucan endo-1,3-beta-glucosidase 3 isoform X2 [Oryza sativa Japonica Group]
Oryza_sativa_newGene_8973	2323	3983	9592	23790	23697	19688	71.3464	130.156	293.509	896.463	881.738	622.831	3.10025e-07	2.24968	up	[H]	Coenzyme transport and metabolism	Molecular Function: iron ion binding (GO:0005506);; Cellular Component: mitochondrion (GO:0005739);; Cellular Component: cytosol (GO:0005829);; Biological Process: cellular response to DNA damage stimulus (GO:0006974);; Molecular Function: zinc ion binding (GO:0008270);; Biological Process: thiamine biosynthetic process (GO:0009228);; Biological Process: response to cold (GO:0009409);; Cellular C…	K03146|2.08e-245|dosa:Os07t0529600-01|K03146 cysteine-dependent adenosine diphosphate thiazole synthase [EC:2.4.2.60] | (RefSeq) Os07g0529600; Similar to Thiazole biosynthetic enzyme 1-1, chloroplast precursor.	Thiamine metabolism (ko00730)	[R]	General function prediction only	Thi4 family	Thiamine thiazole synthase 2, chloroplastic OS=Sorghum bicolor OX=4558 GN=THI1-2 PE=3 SV=1	H	Coenzyme transport and metabolism	thiamine thiazole synthase 2, chloroplastic [Oryza sativa Japonica Group]
Os02t0242600-01.gene	450	361	407	189	206	238	13.4844	11.5067	12.1437	6.93985	7.46037	7.33391	0.00271305	-0.851962	down	--	--	--	--	--	--	--	--	--	--	--	hypothetical protein OsI_02201 [Oryza sativa Indica Group]
Oryza_sativa_newGene_6764	78	178	263	421	643	257	1.88275	4.5598	6.33082	12.4849	18.8279	6.37775	0.00254935	1.50448	up	--	--	Cellular Component: nucleus (GO:0005634);; Molecular Function: zinc ion binding (GO:0008270);;	K12135|2.35e-07|csat:104735609|K12135 zinc finger protein CONSTANS | (RefSeq) zinc finger protein CONSTANS-like	Circadian rhythm - plant (ko04712)	[K]	Transcription	CCT motif	Zinc finger protein CONSTANS-LIKE 16 OS=Arabidopsis thaliana OX=3702 GN=COL16 PE=1 SV=2	K	Transcription	zinc finger protein CONSTANS-LIKE 16 [Oryza sativa Japonica Group]
Oryza_sativa_newGene_2594	191	223	220	410	456	314	3.35737	4.16106	3.84767	8.83762	9.71703	5.68919	0.000361955	1.00838	up	--	--	--	--	--	[R]	General function prediction only	PPR repeat family	Pentatricopeptide repeat-containing protein At5g46580, chloroplastic OS=Arabidopsis thaliana OX=3702 GN=At5g46580 PE=2 SV=1	--	--	pentatricopeptide repeat-containing protein At5g46580, chloroplastic [Oryza sativa Japonica Group]
Os08t0506000-01.gene	14	17	33	92	100	74	0.62289	0.812178	1.47037	5.17455	5.55367	3.4592	2.47946e-05	2.19392	up	--	--	Molecular Function: acid phosphatase activity (GO:0003993);; Molecular Function: metal ion binding (GO:0046872);;	--	--	--	--	--	--	--	--	probable inactive purple acid phosphatase 24 isoform X1 [Setaria viridis]
Oryza_sativa_newGene_15930	10059	10686	12140	13925	17203	38065	236.701	267.508	284.566	401.972	490.366	922.521	0.00227162	1.16992	up	--	--	Molecular Function: transcription factor activity, sequence-specific DNA binding (GO:0003700);; Cellular Component: nucleus (GO:0005634);; Cellular Component: host cell nucleus (GO:0042025);; Molecular Function: sequence-specific DNA binding (GO:0043565);;	K09419|3.61e-184|dosa:Os02t0527300-01|K09419 heat shock transcription factor, other eukaryote | (RefSeq) Os02g0527300, HEAT_STRESS_TRANSCRIPTION_FACTOR_A3, HSFA3; Similar to Heat shock transcription factor 31 (Fragment).	--	[K]	Transcription	--	Heat stress transcription factor A-3 OS=Oryza sativa subsp. japonica OX=39947 GN=HSFA3 PE=2 SV=1	K	Transcription	heat stress transcription factor A-3 [Oryza sativa Japonica Group]
Oryza_sativa_newGene_13480	11404	12108	12798	7007	3656	5420	302.009	352.179	335.474	226.668	116.534	146.864	0.000493708	-1.0585	down	--	--	Cellular Component: extracellular region (GO:0005576);; Biological Process: sexual reproduction (GO:0019953);;	K20628|1.32e-75|pvu:PHAVU_007G235300g|K20628 expansin | (RefSeq) hypothetical protein	--	--	--	Expansin C-terminal domain	Expansin-B3 OS=Oryza sativa subsp. japonica OX=39947 GN=EXPB3 PE=2 SV=2	S	Function unknown	expansin-B3 [Oryza sativa Japonica Group]
Os08t0414700-01.gene	1002	1201	1396	1655	1701	1859	17.3909	22.1896	24.1461	35.2479	35.7844	33.246	0.000329029	0.651829	up	[C]	Energy production and conversion	Biological Process: carbohydrate metabolic process (GO:0005975);; Biological Process: tricarboxylic acid cycle (GO:0006099);; Biological Process: malate metabolic process (GO:0006108);; Molecular Function: L-malate dehydrogenase activity (GO:0030060);;	K00026|3.9e-210|osa:4345657|K00026 malate dehydrogenase [EC:1.1.1.37] | (RefSeq) malate dehydrogenase, chloroplastic	Citrate cycle (TCA cycle) (ko00020);; Cysteine and methionine metabolism (ko00270);; Pyruvate metabolism (ko00620);; Glyoxylate and dicarboxylate metabolism (ko00630);; Carbon fixation in photosynthetic organisms (ko00710);; Carbon metabolism (ko01200)	[C]	Energy production and conversion	lactate/malate dehydrogenase, NAD binding domain	Malate dehydrogenase, chloroplastic OS=Arabidopsis thaliana OX=3702 GN=At3g47520 PE=1 SV=1	C	Energy production and conversion	malate dehydrogenase, chloroplastic isoform X1 [Oryza sativa Japonica Group]
Oryza_sativa_newGene_7934	75	66	152	143	356	481	4.13556	3.86319	8.42552	9.71488	23.9383	27.5554	0.000390522	1.85933	up	--	--	Molecular Function: calcium ion binding (GO:0005509);; Cellular Component: photosystem II oxygen evolving complex (GO:0009654);; Biological Process: photosynthesis (GO:0015979);; Cellular Component: extrinsic component of membrane (GO:0019898);;	K08901|1.58e-114|dosa:Os07t0105600-01|K08901 photosystem II oxygen-evolving enhancer protein 3 | (RefSeq) Os07g0105600; Photosystem II oxygen evolving complex protein PsbQ family protein.	Photosynthesis (ko00195)	--	--	Oxygen evolving enhancer protein 3 (PsbQ)	Photosynthetic NDH subunit of lumenal location 3, chloroplastic OS=Arabidopsis thaliana OX=3702 GN=PNSL3 PE=1 SV=1	S	Function unknown	photosynthetic NDH subunit of lumenal location 3, chloroplastic [Oryza sativa Japonica Group]
Oryza_sativa_newGene_703	932	1414	909	156	206	145	15.9005	24.361	14.7587	3.19457	4.22579	2.51331	1.71472e-16	-2.57787	down	--	--	Molecular Function: molecular_function (GO:0003674);; Molecular Function: nucleic acid binding (GO:0003676);; Molecular Function: RNA binding (GO:0003723);; Molecular Function: catalytic activity (GO:0003824);; Molecular Function: nuclease activity (GO:0004518);; Molecular Function: endonuclease activity (GO:0004519);; Molecular Function: binding (GO:0005488);; Cellular Component: cellular_compon…	K17710|3.07e-238|dosa:Os01t0228400-01|K17710 pentatricopeptide repeat domain-containing protein 1 | (RefSeq) Os01g0228400; Pentatricopeptide repeat domain containing protein.	--	[R]	General function prediction only	PPR repeat family	Pentatricopeptide repeat-containing protein At5g25630 OS=Arabidopsis thaliana OX=3702 GN=At5g25630 PE=2 SV=2	S	Function unknown	pentatricopeptide repeat-containing protein At5g25630 [Oryza sativa Japonica Group]
Os03t0789466-00.gene	137	159	131	51	42	57	4.47861	5.50669	4.26375	2.01104	1.6308	1.88905	0.000201442	-1.407	down	--	--	Molecular Function: chlorophyllide a oxygenase [overall] activity (GO:0010277);; Molecular Function: 2 iron, 2 sulfur cluster binding (GO:0051537);;	--	--	--	--	--	--	P	Inorganic ion transport and metabolism	hypothetical protein OsJ_13021 [Oryza sativa Japonica Group]
Os04t0477000-01.gene	0	0	0	26	48	38	0	0	0	0.739168	1.36426	0.915699	1.65399e-07	7.76418	up	--	--	Molecular Function: transcription factor activity, sequence-specific DNA binding (GO:0003700);; Cellular Component: nucleus (GO:0005634);; Biological Process: regulation of transcription, DNA-templated (GO:0006355);; Molecular Function: sequence-specific DNA binding (GO:0043565);;	--	--	--	--	--	--	--	--	Os04g0493500 [Oryza sativa Japonica Group]
Oryza_sativa_newGene_12994	639	793	457	194	372	210	13.99	18.468	9.95262	5.19359	9.85408	4.71625	0.00245634	-1.1972	down	--	--	Molecular Function: DNA binding (GO:0003677);; Cellular Component: nucleus (GO:0005634);; Biological Process: regulation of transcription, DNA-templated (GO:0006355);;	K16222|1.53e-47|ath:AT5G62430|K16222 Dof zinc finger protein DOF5.5 | (RefSeq) CDF1; cycling DOF factor 1	Circadian rhythm - plant (ko04712)	--	--	Dof domain, zinc finger	Cyclic dof factor 1 OS=Arabidopsis thaliana OX=3702 GN=CDF1 PE=1 SV=2	B	Chromatin structure and dynamics	hypothetical protein OsI_33516 [Oryza sativa Indica Group]
Oryza_sativa_newGene_2307	119	280	273	273	496	629	2.87274	7.20547	6.57684	8.12202	14.5698	15.7043	0.00585451	1.18388	up	--	--	--	--	--	--	--	Transglutaminase-like superfamily	--	--	--	uncharacterized protein LOC9266469 [Oryza sativa Japonica Group]
Oryza_sativa_newGene_9101	5778	8892	9875	3166	3538	5065	233.852	382.861	398.172	157.173	173.462	211.119	0.000507077	-0.93843	down	--	--	--	--	--	--	--	--	--	--	--	unknown [Zea mays]
Oryza_sativa_newGene_11995	1361	589	339	196	243	208	29.1768	12.7319	7.39355	5.37758	6.40868	4.56715	0.00111461	-1.79221	down	--	--	--	--	--	--	--	--	--	--	--	hypothetical protein DAI22_09g120700 [Oryza sativa Japonica Group]
Oryza_sativa_newGene_15271	179	436	288	648	689	621	2.3295	6.01078	4.35811	10.2366	11.0837	7.77559	0.000370869	1.24394	up	--	--	--	K12486|5.29e-06|aof:109821029|K12486 stromal membrane-associated protein | (RefSeq) ADP-ribosylation factor GTPase-activating protein AGD12-like isoform X1	Endocytosis (ko04144)	[S]	Function unknown	VAD1 Analog of StAR-related lipid transfer domain	C2 and GRAM domain-containing protein At1g03370 OS=Arabidopsis thaliana OX=3702 GN=At1g03370 PE=2 SV=4	S	Function unknown	C2 and GRAM domain-containing protein At1g03370 [Oryza sativa Japonica Group]
Os02t0727100-01.gene	993	916	712	280	284	225	33.1207	32.505	23.6693	11.4412	11.4468	7.72146	1.00646e-07	-1.64249	down	--	--	--	K19495|9.9e-53|dosa:Os02t0744851-00|K19495 juxtaposed with another zinc finger protein 1 | (RefSeq) Os02g0744851; Hypothetical gene.	--	--	--	--	--	--	--	hypothetical protein EE612_013654 [Oryza sativa]
Oryza_sativa_newGene_7073	538	384	390	171	221	56	13.6408	8.40204	7.37025	3.97908	5.45336	1.08081	0.00602534	-1.45982	down	--	--	--	--	--	--	--	--	--	--	--	hypothetical protein EE612_034078, partial [Oryza sativa]
Oryza_sativa_newGene_10718	844	896	958	477	452	517	26.3284	29.7319	29.7751	18.2328	17.0667	16.6157	8.0295e-05	-0.791998	down	[G]	Carbohydrate transport and metabolism	Biological Process: biosynthetic process (GO:0009058);; Molecular Function: strictosidine synthase activity (GO:0016844);;	K01757|4.45e-51|brp:103830721|K01757 strictosidine synthase [EC:4.3.3.2] | (RefSeq) protein STRICTOSIDINE SYNTHASE-LIKE 12	Indole alkaloid biosynthesis (ko00901)	[R]	General function prediction only	Strictosidine synthase	Protein STRICTOSIDINE SYNTHASE-LIKE 10 OS=Arabidopsis thaliana OX=3702 GN=SSL10 PE=2 SV=1	J	Translation, ribosomal structure and biogenesis	hypothetical protein OsI_29389 [Oryza sativa Indica Group]
Oryza_sativa_newGene_13050	177	358	258	448	621	384	2.05013	4.40956	3.01277	6.17423	8.702	4.70184	0.00505425	0.995613	up	--	--	Molecular Function: molecular_function (GO:0003674);; Molecular Function: nucleic acid binding (GO:0003676);; Molecular Function: RNA binding (GO:0003723);; Molecular Function: catalytic activity (GO:0003824);; Molecular Function: nuclease activity (GO:0004518);; Molecular Function: endonuclease activity (GO:0004519);; Molecular Function: binding (GO:0005488);; Cellular Component: cellular_compon…	--	--	[R]	General function prediction only	PPR repeat family	Pentatricopeptide repeat-containing protein At4g31850, chloroplastic OS=Arabidopsis thaliana OX=3702 GN=PGR3 PE=1 SV=1	S	Function unknown	pentatricopeptide repeat-containing protein At4g31850, chloroplastic [Oryza sativa Japonica Group]
Oryza_sativa_newGene_14923	53	171	116	2	24	35	1.54222	5.37196	3.42193	0.050879	0.849236	1.57594	0.00631783	-2.36681	down	--	--	--	--	--	--	--	--	--	--	--	uncharacterized protein LOC107276531 [Oryza sativa Japonica Group]
Oryza_sativa_newGene_3063	125	164	92	175	229	495	1.06003	1.47325	0.998117	1.86584	2.67409	4.37868	0.00747443	1.31844	up	[R]	General function prediction only	Biological Process: defense response (GO:0006952);; Molecular Function: ADP binding (GO:0043531);;	K13457|3.71e-240|pda:103697344|K13457 disease resistance protein RPM1 | (RefSeq) LOW QUALITY PROTEIN: disease resistance protein RPM1-like	Plant-pathogen interaction (ko04626)	[T]	Signal transduction mechanisms	NB-ARC domain	Disease resistance protein RPM1 OS=Arabidopsis thaliana OX=3702 GN=RPM1 PE=1 SV=1	T	Signal transduction mechanisms	hypothetical protein OsI_15227 [Oryza sativa Indica Group]
Os02t0114100-00.gene	451	680	532	684	1444	971	17.4365	28.0141	20.4902	32.4606	67.7384	38.7066	0.00313658	1.00213	up	[P]	Inorganic ion transport and metabolism	Molecular Function: catalase activity (GO:0004096);; Biological Process: response to oxidative stress (GO:0006979);; Molecular Function: heme binding (GO:0020037);; Biological Process: hydrogen peroxide catabolic process (GO:0042744);; Molecular Function: metal ion binding (GO:0046872);;	K03781|3.0e-37|dosa:Os02t0115700-01|K03781 catalase [EC:1.11.1.6] | (RefSeq) Os02g0115700, CATALASE_A, CATA; Catalase isozyme A (EC 1.11.1.6) (CAT-A).	Tryptophan metabolism (ko00380);; Glyoxylate and dicarboxylate metabolism (ko00630);; Carbon metabolism (ko01200);; MAPK signaling pathway - plant (ko04016);; Peroxisome (ko04146)	[P]	Inorganic ion transport and metabolism	Catalase	Catalase isozyme A OS=Oryza sativa subsp. indica OX=39946 PE=2 SV=1	P	Inorganic ion transport and metabolism	catalase [Oryza sativa Indica Group]
Oryza_sativa_newGene_5364	11803	13117	11190	6371	7279	5639	203.743	240.885	192.432	134.915	152.21	100.24	0.000344077	-0.803251	down	--	--	--	--	--	--	--	--	--	--	--	Os01g0315850, partial [Oryza sativa Japonica Group]

## Sheet: Table S3
Table S3. Differentially expressed genes (DEGs) between wild type (WT) and ZlqSH1b overexpression rice palnts.
#ID	WT-1_Count	WT-2_Count	WT-3_Count	ZlqSH1b-1_Count	ZlqSH1b-2_Count	ZlqSH1b-3_Count	WT-1_FPKM	WT-2_FPKM	WT-3_FPKM	ZlqSH1b-1_FPKM	ZlqSH1b-2_FPKM	ZlqSH1b-3_FPKM	Pvalue	log2FC	regulated	COG_class	COG_class_annotation	GO_annotation	KEGG_annotation	KEGG_pathway_annotation	KOG_class	KOG_class_annotation	Pfam_annotation	Swiss-Prot_annotation	eggNOG_class	eggNOG_class_annotation	NR_annotation
Oryza_sativa_newGene_2660	77	104	76	164	155	192	1.03751	1.7675	1.11047	2.38812	2.22639	3.07963	0.00123065	1.24106	up	--	--	Cellular Component: integral component of membrane (GO:0016021);;	K13466|2.39e-10|vvi:100246778|K13466 EIX receptor 1/2 | (RefSeq) receptor-like protein 12	Plant-pathogen interaction (ko04626)	[R]	General function prediction only	Leucine Rich repeats (2 copies)	Receptor-like protein 7 OS=Arabidopsis thaliana OX=3702 GN=RLP7 PE=3 SV=2	S	Function unknown	hypothetical protein EE612_022007, partial [Oryza sativa]
Oryza_sativa_newGene_11803	128	136	275	467	815	1399	4.66822	5.29798	10.0078	19.3208	32.9772	64.9947	1.21163e-06	2.64597	up	[P]	Inorganic ion transport and metabolism	Molecular Function: iron ion transmembrane transporter activity (GO:0005381);; Molecular Function: manganese ion transmembrane transporter activity (GO:0005384);; Cellular Component: vacuolar membrane (GO:0005774);; Biological Process: intracellular sequestering of iron ion (GO:0006880);; Cellular Component: integral component of membrane (GO:0016021);; Biological Process: cellular manganese ion …	K22736|4.39e-165|osa:4346978|K22736 vacuolar iron transporter family protein | (RefSeq) vacuolar iron transporter 1.2	--	[S]	Function unknown	VIT family	Vacuolar iron transporter 2 OS=Oryza sativa subsp. japonica OX=39947 GN=VIT2 PE=2 SV=2	S	Function unknown	vacuolar iron transporter 1.2 [Oryza sativa Japonica Group]
Oryza_sativa_newGene_10536	145	273	275	40	43	54	4.1535	8.03462	8.14519	1.39744	1.47419	1.9924	1.64127e-06	-2.06469	down	--	--	Cellular Component: integral component of membrane (GO:0016021);; Molecular Function: transmembrane transporter activity (GO:0022857);;	--	--	--	--	EamA-like transporter family	WAT1-related protein At5g64700 OS=Arabidopsis thaliana OX=3702 GN=At5g64700 PE=2 SV=1	S	Function unknown	hypothetical protein OsI_29166 [Oryza sativa Indica Group]
Oryza_sativa_newGene_10553	271	445	375	509	655	483	4.65178	8.2586	6.6097	10.5947	13.4547	11.4439	0.0030977	0.824227	up	--	--	Cellular Component: integral component of membrane (GO:0016021);; Molecular Function: transmembrane transporter activity (GO:0022857);;	K23677|3.88e-138|gra:105802280|K23677 MFS transporter, Spinster family, sphingosine-1-phosphate transporter | (RefSeq) uncharacterized LOC105802280	--	[G]	Carbohydrate transport and metabolism	Major Facilitator Superfamily	--	G	Carbohydrate transport and metabolism	uncharacterized protein LOC9270036 [Oryza sativa Japonica Group]
Oryza_sativa_newGene_11865	50	89	140	0	3	0	0.955673	1.8661	2.7514	0	0.132238	0	1.5112e-08	-6.32003	down	--	--	--	--	--	--	--	--	--	--	--	hypothetical protein OsI_31364 [Oryza sativa Indica Group]
Os03t0619600-01.gene	32	20	85	1204	815	422	0.868125	0.583039	2.34326	37.9549	25.107	14.9278	5.89412e-15	4.37221	up	--	--	--	--	--	--	--	--	--	--	--	hypothetical protein DAI22_03g264100 [Oryza sativa Japonica Group]
Oryza_sativa_newGene_7880	1498	1662	2926	4043	4303	2898	42.054	49.6356	81.8675	128.294	133.493	103.218	0.000128978	1.11807	up	--	--	Cellular Component: integral component of membrane (GO:0016021);;	K19041|4.75e-36|adu:107496553|K19041 E3 ubiquitin-protein ligase RNF38/44 [EC:2.3.2.27] | (RefSeq) NEP1-interacting protein 2 isoform X1	--	[O]	Posttranslational modification, protein turnover, chaperones	Ring finger domain	NEP1-interacting protein 1 OS=Arabidopsis thaliana OX=3702 GN=NIP1 PE=1 SV=2	O	Posttranslational modification, protein turnover, chaperones	NEP1-interacting protein-like 1 [Oryza sativa Japonica Group]
Oryza_sativa_newGene_16563	493	631	333	774	998	731	21.5585	28.5105	13.8424	39.1841	49.7087	41.5834	0.00460442	0.985488	up	--	--	Cellular Component: integral component of membrane (GO:0016021);; Molecular Function: transmembrane transporter activity (GO:0022857);;	--	--	--	--	--	--	--	--	--
Oryza_sativa_newGene_2995	1825	2795	3260	4319	6812	3012	29.2985	38.8834	41.8751	64.6656	103.949	56.1615	0.00114012	1.05111	up	[Q]	Secondary metabolites biosynthesis, transport and catabolism	Molecular Function: copper ion binding (GO:0005507);; Molecular Function: primary amine oxidase activity (GO:0008131);; Biological Process: amine metabolic process (GO:0009308);; Molecular Function: quinone binding (GO:0048038);;	K00276|0.0|osa:4335335|K00276 primary-amine oxidase [EC:1.4.3.21] | (RefSeq) LOW QUALITY PROTEIN: primary amine oxidase	Glycine, serine and threonine metabolism (ko00260);; Tyrosine metabolism (ko00350);; Phenylalanine metabolism (ko00360);; beta-Alanine metabolism (ko00410);; Isoquinoline alkaloid biosynthesis (ko00950);; Tropane, piperidine and pyridine alkaloid biosynthesis (ko00960)	[Q]	Secondary metabolites biosynthesis, transport and catabolism	Copper amine oxidase, enzyme domain	Primary amine oxidase OS=Arabidopsis thaliana OX=3702 GN=At1g62810 PE=2 SV=1	Q	Secondary metabolites biosynthesis, transport and catabolism	hypothetical protein OsI_15134 [Oryza sativa Indica Group]
Oryza_sativa_newGene_139	2114	595	609	160	139	132	80.8149	24.1764	23.194	6.88919	5.86517	6.35527	2.08334e-06	-2.78187	down	[O]	Posttranslational modification, protein turnover, chaperones	Biological Process: response to stress (GO:0006950);; Biological Process: response to osmotic stress (GO:0006970);; Biological Process: biological_process (GO:0008150);; Biological Process: response to temperature stimulus (GO:0009266);; Biological Process: response to heat (GO:0009408);; Biological Process: response to abiotic stimulus (GO:0009628);; Biological Process: response to inorganic sub…	K13993|2.47e-149|dosa:Os02t0758000-01|K13993 HSP20 family protein | (RefSeq) Os02g0758000; Similar to Low molecular weight heat shock protein precursor (Mitochondrial small heat shock protein 22).	Protein processing in endoplasmic reticulum (ko04141)	[O]	Posttranslational modification, protein turnover, chaperones	Hsp20/alpha crystallin family	24.1 kDa heat shock protein, mitochondrial OS=Oryza sativa subsp. japonica OX=39947 GN=HSP24.1 PE=2 SV=1	O	Posttranslational modification, protein turnover, chaperones	24.1 kDa heat shock protein, mitochondrial isoform X2 [Oryza sativa Japonica Group]
Oryza_sativa_newGene_2064	1813	1561	1288	412	219	260	34.3163	32.7883	25.0063	9.11357	4.39534	6.34347	2.43996e-09	-2.17943	down	--	--	Biological Process: generation of catalytic spliceosome for second transesterification step (GO:0000350);; Cellular Component: U5 snRNP (GO:0005682);; Cellular Component: U4/U6 x U5 tri-snRNP complex (GO:0046540);; Cellular Component: U2-type post-spliceosomal complex (GO:0071021);; Biological Process: nuclear retention of unspliced pre-mRNA at the site of transcription (GO:0071048);;	K12817|2.61e-198|dosa:Os03t0701100-01|K12817 pre-mRNA-splicing factor 18 | (RefSeq) Os03g0701100; Similar to Prp18 domain containing protein, expressed.	Spliceosome (ko03040)	[A]	RNA processing and modification	pre-mRNA processing factor 4 (PRP4) like	--	A	RNA processing and modification	hypothetical protein EE612_019882, partial [Oryza sativa]
Oryza_sativa_newGene_4188	284	450	596	869	762	515	9.4514	14.5672	19.2618	29.1602	22.8008	19.6243	0.00375915	0.919211	up	[J]	Translation, ribosomal structure and biogenesis	Molecular Function: metal ion binding (GO:0046872);; Molecular Function: metalloaminopeptidase activity (GO:0070006);; Biological Process: protein initiator methionine removal (GO:0070084);;	K01265|1.81e-181|dosa:Os04t0610500-01|K01265 methionyl aminopeptidase [EC:3.4.11.18] | (RefSeq) Os04g0610500; Peptidase M24A, methionine aminopeptidase, subfamily 1 protein.	--	[O]	Posttranslational modification, protein turnover, chaperones	Metallopeptidase family M24	Methionine aminopeptidase 1B, chloroplastic OS=Arabidopsis thaliana OX=3702 GN=MAP1B PE=2 SV=2	O	Posttranslational modification, protein turnover, chaperones	OSJNBa0085I10.11 [Oryza sativa Japonica Group]
Os01t0268700-00.gene	126	474	1025	157	139	27	4.66946	18.7685	38.0591	6.59256	5.70828	1.24271	0.0048342	-2.1202	down	--	--	Molecular Function: DNA binding (GO:0003677);; Cellular Component: nucleus (GO:0005634);;	K09422|1.4e-45|osa:4325181|K09422 transcription factor MYB, plant | (RefSeq) myb-related protein Myb4-like	--	--	--	--	Transcription factor CSA OS=Oryza sativa subsp. japonica OX=39947 GN=CSA PE=2 SV=2	--	--	hypothetical protein OsI_01364 [Oryza sativa Indica Group]
Os08t0206400-01.gene	57	113	173	13	20	12	1.44176	3.08773	4.42921	0.355547	0.562764	0.385734	3.41471e-06	-2.68143	down	--	--	--	--	--	--	--	--	--	--	--	hypothetical protein [Oryza sativa Japonica Group]
Oryza_sativa_newGene_573	1543	2453	3085	1145	890	391	35.4055	61.3359	74.2697	30.5747	23.145	12.2357	0.000638253	-1.34683	down	--	--	Molecular Function: transcription factor activity, sequence-specific DNA binding (GO:0003700);; Cellular Component: nucleus (GO:0005634);; Cellular Component: host cell nucleus (GO:0042025);; Molecular Function: sequence-specific DNA binding (GO:0043565);;	K08967|1.72e-206|osa:4331707|K08967 1,2-dihydroxy-3-keto-5-methylthiopentene dioxygenase [EC:1.13.11.53 1.13.11.54] | (RefSeq) uncharacterized protein LOC4331707	Cysteine and methionine metabolism (ko00270)	[K]	Transcription	--	Heat stress transcription factor A-2d OS=Oryza sativa subsp. japonica OX=39947 GN=HSFA2D PE=2 SV=2	K	Transcription	uncharacterized protein LOC4331707 [Oryza sativa Japonica Group]
Oryza_sativa_newGene_9316	451	254	435	190	120	93	43.3472	25.9693	41.6734	20.6389	12.7038	11.3015	0.00143627	-1.30568	down	--	--	Molecular Function: GTP binding (GO:0005525);;	--	--	--	--	--	--	--	--	hypothetical protein OsJ_25157 [Oryza sativa Japonica Group]
Os03t0157000-00.gene	7	14	16	68	65	19	0.185257	0.394931	0.415596	2.03642	1.91711	0.616258	0.00168642	2.22314	up	--	--	Molecular Function: catalytic activity (GO:0003824);; Biological Process: carbohydrate metabolic process (GO:0005975);; Cellular Component: chloroplast thylakoid membrane (GO:0009535);; Biological Process: photosynthetic electron transport in photosystem I (GO:0009773);; Cellular Component: NAD(P)H dehydrogenase complex (plastoquinone) (GO:0010598);; Molecular Function: carbohydrate binding (GO:0…	--	--	--	--	--	--	S	Function unknown	hypothetical protein OsI_10093 [Oryza sativa Indica Group]
Oryza_sativa_newGene_14374	1025	1212	1430	1966	2384	1059	11.5033	15.0346	16.3267	24.4829	28.7857	15.7626	0.0090448	0.753901	up	--	--	Cellular Component: integral component of membrane (GO:0016021);;	--	--	--	--	--	--	--	--	uncharacterized protein LOC4327542 [Oryza sativa Japonica Group]
Oryza_sativa_newGene_3920	219	96	151	53	53	36	13.4602	6.23524	9.2277	3.64384	3.57698	2.76276	0.00172701	-1.53133	down	--	--	Molecular Function: metal ion binding (GO:0046872);;	--	--	--	--	--	--	--	--	hypothetical protein OsI_16905 [Oryza sativa Indica Group]
Oryza_sativa_newGene_11960	3157	3036	3528	4433	5188	4029	90.17	92.0895	100.215	142.843	163.276	145.961	0.000185395	0.71156	up	[O]	Posttranslational modification, protein turnover, chaperones	Molecular Function: cysteine-type peptidase activity (GO:0008234);;	K01366|2.99e-248|osa:4347180|K01366 cathepsin H [EC:3.4.22.16] | (RefSeq) oryzain gamma chain	--	[O]	Posttranslational modification, protein turnover, chaperones	Papain family cysteine protease	Oryzain gamma chain OS=Oryza sativa subsp. japonica OX=39947 GN=Os09g0442300 PE=2 SV=2	O	Posttranslational modification, protein turnover, chaperones	hypothetical protein OsI_31538 [Oryza sativa Indica Group]
Oryza_sativa_newGene_2562	792	1385	1645	146	383	108	12.585	23.4356	26.052	2.61594	6.72591	2.16737	6.27269e-07	-2.39229	down	--	--	Molecular Function: RNA binding (GO:0003723);;	K14651|2.82e-14|ats:109736137|K14651 transcription initiation factor TFIID subunit 15 | (RefSeq) LOC109736137; uncharacterized protein DDB_G0290685-like	Basal transcription factors (ko03022)	--	--	Hyaluronan / mRNA binding family	--	S	Function unknown	hypothetical protein OsI_14301 [Oryza sativa Indica Group]
Oryza_sativa_newGene_3758	13793	15143	13585	19752	19255	15934	347.811	417.994	353.279	578.022	546.399	504.512	0.0022015	0.586836	up	[QR]	Secondary metabolites biosynthesis, transport and catabolism;; General function prediction only	Molecular Function: oxidoreductase activity (GO:0016491);;	K19825|3.21e-177|sind:105167157|K19825 2-alkenal reductase (NADP+) [EC:1.3.1.102] | (RefSeq) 2-alkenal reductase (NADP(+)-dependent)	--	[R]	General function prediction only	N-terminal domain of oxidoreductase	2-alkenal reductase (NADP(+)-dependent) OS=Nicotiana tabacum OX=4097 GN=DBR PE=1 SV=1	S	Function unknown	2-alkenal reductase (NADP(+)-dependent) [Oryza sativa Japonica Group]
Oryza_sativa_newGene_9846	33	42	50	90	125	67	1.19015	1.63705	1.80661	3.71375	5.08518	3.12131	0.000763314	1.38524	up	[S]	Function unknown	Cellular Component: cellular_component (GO:0005575);; Cellular Component: intracellular (GO:0005622);; Cellular Component: cell (GO:0005623);; Cellular Component: cytoplasm (GO:0005737);; Biological Process: biological_process (GO:0008150);; Cellular Component: chloroplast (GO:0009507);; Cellular Component: plastid stroma (GO:0009532);; Cellular Component: chloroplast thylakoid (GO:0009534);; Cel…	--	--	--	--	Chlororespiratory reduction 6	Protein CHLORORESPIRATORY REDUCTION 6, chloroplastic OS=Arabidopsis thaliana OX=3702 GN=CRR6 PE=2 SV=1	S	Function unknown	protein CHLORORESPIRATORY REDUCTION 6, chloroplastic [Oryza sativa Japonica Group]
Oryza_sativa_newGene_9147	151	369	286	1855	1676	582	2.87116	7.34125	5.61496	36.3908	34.6972	13.7345	4.39598e-08	2.53676	up	--	--	--	--	--	--	--	--	--	--	--	Os07g0572075, partial [Oryza sativa Japonica Group]
Oryza_sativa_newGene_9185	24	5	4	209	87	63	0.345506	0.062212	0.043691	3.43698	1.39713	1.16727	3.15888e-05	3.55758	up	--	--	Cellular Component: intracellular membrane-bounded organelle (GO:0043231);;	--	--	--	--	Protein of unknown function (DUF2921)	--	S	Function unknown	uncharacterized protein LOC4343720 [Oryza sativa Japonica Group]
Os03t0110500-01.gene	377	297	229	455	578	489	16.0502	13.4293	9.70909	21.8891	27.1494	26.3923	0.00646456	0.959742	up	--	--	--	--	--	[R]	General function prediction only	--	--	S	Function unknown	hypothetical protein OsI_09690 [Oryza sativa Indica Group]
Oryza_sativa_newGene_6049	319	300	144	55	21	49	13.9317	13.788	5.95074	2.6825	0.952246	2.78751	4.91384e-05	-2.37993	down	--	--	--	--	--	--	--	Late embryogenesis abundant protein	Late embryogenesis abundant protein 19 OS=Oryza sativa subsp. indica OX=39946 GN=LEA19 PE=1 SV=1	--	--	--
Oryza_sativa_newGene_3012	1107	1096	2355	535	451	517	75.1811	79.1472	159.303	41.0115	33.8068	44.5091	0.000330617	-1.32997	down	--	--	Cellular Component: endoplasmic reticulum membrane (GO:0005789);; Biological Process: fatty acid biosynthetic process (GO:0006633);; Cellular Component: integral component of membrane (GO:0016021);; Molecular Function: 3-hydroxy-arachidoyl-CoA dehydratase activity (GO:0102343);; Molecular Function: 3-hydroxy-behenoyl-CoA dehydratase activity (GO:0102344);; Molecular Function: 3-hydroxy-lignoceroy…	K10703|5.59e-65|dosa:Os04t0271200-01|K10703 very-long-chain (3R)-3-hydroxyacyl-CoA dehydratase [EC:4.2.1.134] | (RefSeq) Os04g0271200; Protein-tyrosine phosphatase-like, PTPLA domain containing protein.	Fatty acid elongation (ko00062);; Biosynthesis of unsaturated fatty acids (ko01040);; Fatty acid metabolism (ko01212)	[R]	General function prediction only	Protein tyrosine phosphatase-like protein, PTPLA	Very-long-chain (3R)-3-hydroxyacyl-CoA dehydratase PASTICCINO 2A OS=Oryza sativa subsp. japonica OX=39947 GN=PAS2A PE=2 SV=2	I	Lipid transport and metabolism	hypothetical protein OsI_15146 [Oryza sativa Indica Group]
Oryza_sativa_newGene_7427	448	565	695	1449	1711	854	12.6605	16.1646	18.3917	45.5915	52.3416	30.6068	2.14555e-07	1.43701	up	--	--	Molecular Function: DNA binding (GO:0003677);; Cellular Component: nucleus (GO:0005634);;	--	--	--	--	Homeodomain	Protein OVEREXPRESSOR OF CATIONIC PEROXIDASE 3 OS=Arabidopsis thaliana OX=3702 GN=OCP3 PE=1 SV=1	K	Transcription	protein OVEREXPRESSOR OF CATIONIC PEROXIDASE 3 [Oryza sativa Japonica Group]
Oryza_sativa_newGene_5297	80	52	79	148	133	126	2.85198	1.85711	2.63001	5.91893	5.28846	5.67664	0.00212471	1.17035	up	--	--	Cellular Component: integral component of membrane (GO:0016021);; Molecular Function: transmembrane transporter activity (GO:0022857);;	K14638|7.85e-109|ats:109768228|K14638 solute carrier family 15 (peptide/histidine transporter), member 3/4 | (RefSeq) LOC109768228; protein NRT1/ PTR FAMILY 2.7-like	--	[E]	Amino acid transport and metabolism	POT family	Protein NRT1/ PTR FAMILY 2.3 OS=Arabidopsis thaliana OX=3702 GN=NPF2.3 PE=2 SV=1	E	Amino acid transport and metabolism	protein NRT1/ PTR FAMILY 2.3 [Oryza sativa Japonica Group]
Oryza_sativa_newGene_1757	174	353	539	131	64	105	3.86401	8.33784	11.8975	3.25938	1.55086	2.96201	0.00228171	-1.5424	down	--	--	Biological Process: reproduction (GO:0000003);; Biological Process: regionalization (GO:0003002);; Biological Process: developmental process involved in reproduction (GO:0003006);; Biological Process: regulation of transcription, DNA-templated (GO:0006355);; Biological Process: multicellular organism development (GO:0007275);; Biological Process: pattern specification process (GO:0007389);; Biolo…	K13944|1.89e-35|gra:105792299|K13944 LOB domain-containing protein 16 | (RefSeq) LOB domain-containing protein 16	--	--	--	Lateral organ boundaries (LOB) domain	LOB domain-containing protein 36 OS=Arabidopsis thaliana OX=3702 GN=LBD36 PE=2 SV=1	S	Function unknown	hypothetical protein OsI_12601 [Oryza sativa Indica Group]
Oryza_sativa_newGene_14483	49	89	144	194	232	149	1.40146	2.50604	3.38121	5.4717	7.61954	4.69562	0.00342157	1.27226	up	[I]	Lipid transport and metabolism	--	K01054|1.62e-231|osa:4327366|K01054 acylglycerol lipase [EC:3.1.1.23] | (RefSeq) caffeoylshikimate esterase	Glycerolipid metabolism (ko00561)	[I]	Lipid transport and metabolism	Serine aminopeptidase, S33	--	I	Lipid transport and metabolism	caffeoylshikimate esterase [Oryza sativa Japonica Group]
Oryza_sativa_newGene_9976	54	155	129	28	42	15	2.16553	6.13072	4.7775	1.1422	1.71419	0.662025	0.00216939	-1.78432	down	--	--	Cellular Component: nucleus (GO:0005634);; Molecular Function: protein heterodimerization activity (GO:0046982);;	K08066|8.98e-155|osa:4344930|K08066 nuclear transcription factor Y, gamma | (RefSeq) nuclear transcription factor Y subunit C-2	--	[K]	Transcription	Histone-like transcription factor (CBF/NF-Y) and archaeal histone	Nuclear transcription factor Y subunit C-4 OS=Oryza sativa subsp. japonica OX=39947 GN=NFYC4 PE=1 SV=1	B	Chromatin structure and dynamics	nuclear transcription factor Y subunit C-4-like [Oryza sativa Japonica Group]
Oryza_sativa_newGene_7788	10	110	54	316	686	231	0.254544	3.18415	1.45928	9.76499	20.7301	7.98517	3.60383e-05	3.03555	up	--	--	Biological Process: defense response (GO:0006952);; Molecular Function: ADP binding (GO:0043531);;	K15078|7.27e-108|vvi:100255136|K15078 structure-specific endonuclease subunit SLX1 [EC:3.6.1.-] | (RefSeq) putative disease resistance protein RGA1	--	[T]	Signal transduction mechanisms	NB-ARC domain	Putative disease resistance protein RGA3 OS=Solanum bulbocastanum OX=147425 GN=RGA3 PE=2 SV=2	T	Signal transduction mechanisms	hypothetical protein OsI_24284 [Oryza sativa Indica Group]
Oryza_sativa_newGene_2138	321	569	527	155	202	191	21.2263	40.12	34.8016	11.5412	14.7713	16.0163	0.000964273	-1.11486	down	--	--	--	--	--	--	--	--	--	--	--	hypothetical protein THAOC_12889 [Thalassiosira oceanica]
Oryza_sativa_newGene_7013	457	706	857	184	78	68	10.3685	17.7591	19.8206	4.70434	1.84562	1.85461	7.3408e-08	-2.39427	down	--	--	Molecular Function: DNA binding (GO:0003677);; Cellular Component: nucleus (GO:0005634);; Biological Process: positive regulation of organelle organization (GO:0010638);; Biological Process: positive regulation of transcription, DNA-templated (GO:0045893);;	K14491|1.85e-16|sita:101784621|K14491 two-component response regulator ARR-B family | (RefSeq) two-component response regulator ORR23	Plant hormone signal transduction (ko04075)	--	--	Myb-like DNA-binding domain	Probable transcription factor GLK1 OS=Oryza sativa subsp. japonica OX=39947 GN=GLK1 PE=2 SV=1	K	Transcription	probable transcription factor GLK1 [Oryza sativa Japonica Group]
Os05t0153200-01.gene	328	533	619	237	185	159	7.5684	13.0756	14.2349	6.17052	4.70149	4.65114	0.000440976	-1.11056	down	--	--	--	--	--	--	--	--	--	--	--	hypothetical protein DAI22_05g044000 [Oryza sativa Japonica Group]
Oryza_sativa_newGene_2719	25	70	158	10	18	3	1.12005	3.14032	7.43015	0.521477	0.850059	0.158503	0.00111172	-2.81317	down	--	--	--	--	--	--	--	--	--	--	--	OSJNBa0022F16.6 [Oryza sativa Japonica Group]
Oryza_sativa_newGene_13923	165	258	313	127	80	65	4.28862	7.25536	6.86069	3.77352	2.3105	2.07982	0.00195035	-1.20766	down	--	--	--	--	--	--	--	--	Protein IQ-DOMAIN 1 OS=Arabidopsis thaliana OX=3702 GN=IQD1 PE=1 SV=1	S	Function unknown	SF16 protein-like [Oryza sativa Japonica Group]
Oryza_sativa_newGene_880	24	38	54	106	159	43	0.51715	0.870813	1.17364	2.82719	3.86758	1.19827	0.00509323	1.59654	up	[QV]	Secondary metabolites biosynthesis, transport and catabolism;; Defense mechanisms	Molecular Function: monooxygenase activity (GO:0004497);; Molecular Function: iron ion binding (GO:0005506);; Cellular Component: integral component of membrane (GO:0016021);; Molecular Function: oxidoreductase activity, acting on paired donors, with incorporation or reduction of molecular oxygen (GO:0016705);; Molecular Function: heme binding (GO:0020037);;	K23810|1.20e-149|vvi:100232891|K23810 (E)-8-carboxylinalool synthase [EC:1.14.14.-] | (RefSeq) GFH2; ripening-related P-450 enzyme-like	Monoterpenoid biosynthesis (ko00902)	[Q]	Secondary metabolites biosynthesis, transport and catabolism	Cytochrome P450	Geraniol 8-hydroxylase OS=Swertia mussotii OX=137888 GN=CYP76B10 PE=1 SV=1	Q	Secondary metabolites biosynthesis, transport and catabolism	hypothetical protein OsI_10756 [Oryza sativa Indica Group]
Oryza_sativa_newGene_10369	1654	1230	1700	2493	2708	2258	43.9618	34.9916	45.1439	75.1084	81.4824	76.1291	0.000199511	0.922838	up	--	--	Cellular Component: integral component of membrane (GO:0016021);; Molecular Function: transmembrane transporter activity (GO:0022857);;	K15283|2.65e-272|dosa:Os08t0344600-01|K15283 solute carrier family 35, member E1 | (RefSeq) Os08g0344600; Similar to Triose phosphate/phosphate translocator, non-green plastid, chloroplast precursor (CTPT).	--	[GE]	Carbohydrate transport and metabolism;; Amino acid transport and metabolism	Triose-phosphate Transporter family	Phosphoenolpyruvate/phosphate translocator 2, chloroplastic OS=Oryza sativa subsp. japonica OX=39947 GN=PPT2 PE=2 SV=1	--	--	hypothetical protein OsI_28891 [Oryza sativa Indica Group]
Oryza_sativa_newGene_11461	534	741	867	1699	1835	898	20.4752	30.2181	33.1032	73.6087	77.7754	43.6811	1.95102e-05	1.25202	up	[J]	Translation, ribosomal structure and biogenesis	Molecular Function: single-stranded DNA binding (GO:0003697);; Molecular Function: RNA binding (GO:0003723);; Biological Process: response to cold (GO:0009409);; Biological Process: response to water deprivation (GO:0009414);; Cellular Component: chloroplast thylakoid membrane (GO:0009535);; Cellular Component: chloroplast stroma (GO:0009570);; Biological Process: response to salt stress (GO:0009…	K13126|1.15e-132|dosa:Os09t0279500-01|K13126 polyadenylate-binding protein | (RefSeq) Os09g0279500; Similar to Plastid-specific 30S ribosomal protein 2, chloroplast precursor (PSRP- 2).	RNA transport (ko03013);; mRNA surveillance pathway (ko03015);; RNA degradation (ko03018)	[R]	General function prediction only	RNA recognition motif. (a.k.a. RRM, RBD, or RNP domain)	30S ribosomal protein 2, chloroplastic OS=Spinacia oleracea OX=3562 GN=PSRP2 PE=1 SV=1	A	RNA processing and modification	30S ribosomal protein 2, chloroplastic [Oryza sativa Japonica Group]
Oryza_sativa_newGene_2334	260	318	258	375	460	324	6.45719	7.50929	5.68071	9.67053	11.5092	9.70219	0.00825678	0.684092	up	[J]	Translation, ribosomal structure and biogenesis	Molecular Function: ATP binding (GO:0005524);; Molecular Function: GTP binding (GO:0005525);; Cellular Component: cytoplasm (GO:0005737);; Molecular Function: ATPase activity (GO:0016887);; Molecular Function: ribosome binding (GO:0043022);; Molecular Function: ribosomal large subunit binding (GO:0043023);;	K19788|3.03e-131|osa:9269534|K19788 obg-like ATPase 1 | (RefSeq) ribosome-binding ATPase YchF	--	[R]	General function prediction only	Protein of unknown function (DUF933)	Obg-like ATPase 1 OS=Oryza sativa subsp. japonica OX=39947 GN=YCHF1 PE=1 SV=1	J	Translation, ribosomal structure and biogenesis	hypothetical protein OsI_13746 [Oryza sativa Indica Group]
Oryza_sativa_newGene_7451	0	4	0	1540	1047	910	0	0.08419	0	38.4045	27.7339	26.8195	7.11475e-35	9.98895	up	--	--	Molecular Function: DNA binding (GO:0003677);;	--	--	[L]	Replication, recombination and repair	--	Zinc finger BED domain-containing protein RICESLEEPER 2 OS=Oryza sativa subsp. japonica OX=39947 GN=Os03g0733400 PE=2 SV=1	L	Replication, recombination and repair	Os06g0605100 [Oryza sativa Japonica Group]
Oryza_sativa_newGene_15770	8857	12965	14442	20486	24308	12734	281.458	438.32	457.218	735.529	853.398	513.212	0.000929388	0.875278	up	[O]	Posttranslational modification, protein turnover, chaperones	Molecular Function: cysteine-type endopeptidase activity (GO:0004197);; Cellular Component: extracellular space (GO:0005615);; Cellular Component: lysosome (GO:0005764);; Biological Process: proteolysis involved in cellular protein catabolic process (GO:0051603);;	K01373|2.53e-142|dosa:Os02t0469600-01|K01373 cathepsin F [EC:3.4.22.41] | (RefSeq) Os02g0469600; Similar to Cysteine proteinase 1 precursor (EC 3.4.22.-).	Plant-pathogen interaction (ko04626)	[O]	Posttranslational modification, protein turnover, chaperones	Papain family cysteine protease	Cysteine proteinase 1 OS=Zea mays OX=4577 GN=CCP1 PE=2 SV=1	O	Posttranslational modification, protein turnover, chaperones	cysteine proteinase 1 [Oryza sativa Japonica Group]
Oryza_sativa_newGene_9583	20	421	125	5	0	5	0.747615	16.7859	4.66189	0.175988	0	0.213085	2.61123e-06	-5.50524	down	--	--	Molecular Function: protein binding (GO:0005515);;	K19720|2.49e-44|mng:MNEG_1488|K19720 collagen type III alpha | (RefSeq) SNF1-related protein kinase regulatory subunit beta-2	--	[G]	Carbohydrate transport and metabolism	Glycogen recognition site of AMP-activated protein kinase	SNF1-related protein kinase regulatory subunit beta-1 OS=Arabidopsis thaliana OX=3702 GN=KINB1 PE=1 SV=1	G	Carbohydrate transport and metabolism	SNF1-related protein kinase regulatory subunit beta-1 [Oryza sativa Japonica Group]
Os03t0138700-01.gene	32	28	15	64	98	109	0.777841	0.717657	0.350666	1.78085	2.67692	3.43965	0.000340047	2.08494	up	--	--	Cellular Component: nucleus (GO:0005634);; Biological Process: regulation of flower development (GO:0009909);;	--	--	--	--	--	--	K	Transcription	hypothetical protein OsI_09944 [Oryza sativa Indica Group]
Oryza_sativa_newGene_11242	0	0	0	521	876	75	0	0	0	22.494	36.9424	3.61828	7.8117e-16	11.5025	up	[E]	Amino acid transport and metabolism	Molecular Function: arylformamidase activity (GO:0004061);; Biological Process: response to cold (GO:0009409);; Biological Process: response to water deprivation (GO:0009414);; Biological Process: response to salt stress (GO:0009651);; Biological Process: tryptophan catabolic process to kynurenine (GO:0019441);; Cellular Component: cell periphery (GO:0071944);;	--	--	--	--	Putative cyclase	Cyclase-like protein 4 OS=Oryza sativa subsp. japonica OX=39947 GN=CYL4 PE=2 SV=1	S	Function unknown	hypothetical protein OsI_30377 [Oryza sativa Indica Group]
Oryza_sativa_newGene_933	350	457	334	709	774	479	11.7973	16.3928	11.2169	26.9874	28.8203	20.4659	0.00029815	0.981519	up	[J]	Translation, ribosomal structure and biogenesis	Molecular Function: structural constituent of ribosome (GO:0003735);; Cellular Component: nucleus (GO:0005634);; Biological Process: translation (GO:0006412);; Molecular Function: poly(U) RNA binding (GO:0008266);; Cellular Component: chloroplast thylakoid membrane (GO:0009535);; Cellular Component: chloroplast stroma (GO:0009570);; Cellular Component: cytosolic ribosome (GO:0022626);;	K02926|1.77e-189|dosa:Os03t0265400-01|K02926 large subunit ribosomal protein L4 | (RefSeq) Os03g0265400; Similar to 50S ribosomal protein L4, chloroplast precursor (R-protein L4).	Ribosome (ko03010)	[J]	Translation, ribosomal structure and biogenesis	Ribosomal protein L4/L1 family	50S ribosomal protein L4, chloroplastic OS=Arabidopsis thaliana OX=3702 GN=RPL4 PE=2 SV=2	J	Translation, ribosomal structure and biogenesis	hypothetical protein OsI_10864 [Oryza sativa Indica Group]
Oryza_sativa_newGene_14314	221	548	678	1113	1454	542	3.55937	8.87329	14.9012	20.9735	23.8889	11.0473	0.00399747	1.3152	up	--	--	Molecular Function: protein serine/threonine kinase activity (GO:0004674);; Molecular Function: ATP binding (GO:0005524);; Cellular Component: integral component of membrane (GO:0016021);; Biological Process: recognition of pollen (GO:0048544);;	--	--	--	--	D-mannose binding lectin	G-type lectin S-receptor-like serine/threonine-protein kinase SD1-13 OS=Arabidopsis thaliana OX=3702 GN=SD113 PE=1 SV=2	T	Signal transduction mechanisms	putative serine/threonine kinase [Oryza sativa Japonica Group]
Oryza_sativa_newGene_5425	3203	3543	4694	4637	5920	4611	61.1957	70.1295	86.8902	81.9458	119.483	114.884	0.00420625	0.643189	up	--	--	Cellular Component: cellular_component (GO:0005575);; Cellular Component: cell (GO:0005623);; Cellular Component: plasma membrane (GO:0005886);; Biological Process: biological_process (GO:0008150);; Biological Process: cellular process (GO:0009987);; Biological Process: stomatal movement (GO:0010118);; Biological Process: regulation of cell death (GO:0010941);; Cellular Component: membrane (GO:00…	K16280|2.01e-26|csat:104701391|K16280 E3 ubiquitin-protein ligase RGLG [EC:2.3.2.27] | (RefSeq) E3 ubiquitin-protein ligase RGLG2-like isoform X1	--	[T]	Signal transduction mechanisms	Copine	Protein BONZAI 3 OS=Arabidopsis thaliana OX=3702 GN=BON3 PE=1 SV=1	T	Signal transduction mechanisms	hypothetical protein OsI_19719 [Oryza sativa Indica Group]
Oryza_sativa_newGene_171	71	105	148	312	324	208	1.03399	1.64346	2.16514	5.18559	5.26686	3.87469	2.44279e-06	1.60975	up	[C]	Energy production and conversion	Biological Process: nitric oxide biosynthetic process (GO:0006809);; Molecular Function: heme binding (GO:0020037);; Molecular Function: molybdenum ion binding (GO:0030151);; Biological Process: nitrate assimilation (GO:0042128);; Molecular Function: molybdopterin cofactor binding (GO:0043546);; Molecular Function: nitrate reductase (NADPH) activity (GO:0050464);;	K10534|0.0|dosa:Os02t0770800-01|K10534 nitrate reductase (NAD(P)H) [EC:1.7.1.1 1.7.1.2 1.7.1.3] | (RefSeq) Os02g0770800; Similar to Nitrate reductase [NAD(P)H] (EC 1.7.1.2).	Nitrogen metabolism (ko00910)	[C]	Energy production and conversion	Oxidoreductase molybdopterin binding domain	Nitrate reductase [NAD(P)H] OS=Hordeum vulgare OX=4513 GN=NAR-7 PE=2 SV=1	C	Energy production and conversion	hypothetical protein OsI_09099 [Oryza sativa Indica Group]
Oryza_sativa_newGene_14620	731	1168	879	1755	2225	1055	8.86424	15.057	10.6086	24.0426	29.8047	16.2125	0.00063543	1.05131	up	[M]	Cell wall/membrane/envelope biogenesis	Molecular Function: protein serine/threonine kinase activity (GO:0004674);; Molecular Function: ATP binding (GO:0005524);; Cellular Component: integral component of membrane (GO:0016021);;	K00924|6.72e-79|mus:103987754|K00924 kinase [EC:2.7.1.-] | (RefSeq) receptor-like protein kinase HSL1	--	--	--	Protein kinase domain	Receptor protein-tyrosine kinase CEPR2 OS=Arabidopsis thaliana OX=3702 GN=CEPR2 PE=1 SV=1	T	Signal transduction mechanisms	receptor protein-tyrosine kinase CEPR2 [Oryza sativa Japonica Group]
Oryza_sativa_newGene_15878	507	542	872	1959	1807	989	18.7021	21.2775	32.045	81.7016	73.6984	46.2829	1.13224e-06	1.51663	up	[R]	General function prediction only	Molecular Function: acid phosphatase activity (GO:0003993);;	K20728|2.40e-56|thj:104814965|K20728 vegetative storage protein 2 | (RefSeq) vegetative storage protein 2-like	MAPK signaling pathway - plant (ko04016)	--	--	HAD superfamily, subfamily IIIB (Acid phosphatase)	Stem 28 kDa glycoprotein OS=Glycine max OX=3847 GN=VSPA PE=2 SV=1	S	Function unknown	hypothetical protein EE612_000758 [Oryza sativa]
Oryza_sativa_newGene_13996	66	129	54	4	4	13	2.47913	5.48982	1.9601	0.132304	0.162056	0.827942	4.99552e-05	-3.26415	down	--	--	Molecular Function: molecular_function (GO:0003674);; Molecular Function: catalytic activity (GO:0003824);; Cellular Component: cellular_component (GO:0005575);; Cellular Component: cell (GO:0005623);; Cellular Component: plasma membrane (GO:0005886);; Molecular Function: UDP-glycosyltransferase activity (GO:0008194);; Cellular Component: membrane (GO:0016020);; Molecular Function: transferase ac…	--	--	--	--	VQ motif	--	M	Cell wall/membrane/envelope biogenesis	hypothetical protein DAI22_11g084700 [Oryza sativa Japonica Group]
Os07t0582400-01.gene	488	756	878	443	250	182	14.31	23.583	25.6426	14.6507	8.07827	6.76383	0.00528791	-1.06251	down	--	--	--	--	--	--	--	--	--	--	--	hypothetical protein F2Q69_00039652 [Brassica cretica]
Oryza_sativa_newGene_13175	3626	6200	2499	6159	10580	7921	85.4495	155.435	58.6729	163.982	275.466	236.743	0.00393786	1.21846	up	[M]	Cell wall/membrane/envelope biogenesis	Cellular Component: plasma membrane (GO:0005886);; Biological Process: plant-type secondary cell wall biogenesis (GO:0009834);; Cellular Component: integral component of membrane (GO:0016021);; Molecular Function: cellulose synthase (UDP-forming) activity (GO:0016760);; Biological Process: cellulose biosynthetic process (GO:0030244);; Molecular Function: metal ion binding (GO:0046872);; Biologica…	K10999|0.0|dosa:Os10t0467800-01|K10999 cellulose synthase A [EC:2.4.1.12] | (RefSeq) Os10g0467800, CESA7, CELLULOSE_SYNTHASE_A7; Similar to Cellulose synthase (Fragment).	--	--	--	Cellulose synthase	Cellulose synthase A catalytic subunit 7 [UDP-forming] OS=Oryza sativa subsp. japonica OX=39947 GN=CESA7 PE=2 SV=1	O	Posttranslational modification, protein turnover, chaperones	hypothetical protein OsI_33963 [Oryza sativa Indica Group]
Oryza_sativa_newGene_12040	34	24	96	6	6	14	1.50437	1.12966	4.28816	0.292728	0.295496	0.76835	0.00971774	-2.23123	down	--	--	Molecular Function: serine-type carboxypeptidase activity (GO:0004185);;	K16297|4.20e-71|osa:107278027|K16297 serine carboxypeptidase-like clade II [EC:3.4.16.-] | (RefSeq) putative serine carboxypeptidase-like 23 isoform X1	--	[OE]	Posttranslational modification, protein turnover, chaperones;; Amino acid transport and metabolism	Serine carboxypeptidase	Serine carboxypeptidase 24 OS=Arabidopsis thaliana OX=3702 GN=SCPL24 PE=1 SV=1	O	Posttranslational modification, protein turnover, chaperones	hypothetical protein DAI22_09g129600 [Oryza sativa Japonica Group]
Oryza_sativa_newGene_1117	6639	8163	8909	12162	11377	7622	177.279	231.876	236.98	366.899	335.617	258.117	0.00259856	0.606929	up	--	--	Cellular Component: integral component of membrane (GO:0016021);; Molecular Function: transmembrane transporter activity (GO:0022857);;	K15283|6.03e-231|dosa:Os01t0239200-01|K15283 solute carrier family 35, member E1 | (RefSeq) Os01g0239200, TRIOSE_PHOSPHATE/PHOSPHATE_TRANSLOCATOR_1, TPT1; Similar to Phophate translocator (Fragment).	--	[GE]	Carbohydrate transport and metabolism;; Amino acid transport and metabolism	Triose-phosphate Transporter family	Triose phosphate/phosphate translocator TPT, chloroplastic OS=Oryza sativa subsp. japonica OX=39947 GN=TPT PE=2 SV=1	--	--	hypothetical protein OsJ_01049 [Oryza sativa Japonica Group]
Oryza_sativa_newGene_8577	85	224	158	27	24	21	2.9538	7.94596	5.41509	0.937991	0.866515	1.14159	1.01145e-06	-2.45632	down	--	--	--	--	--	--	--	--	--	--	--	hypothetical protein EE612_038635 [Oryza sativa]
Oryza_sativa_newGene_13759	179	894	705	60	78	16	3.96441	20.5166	15.0552	1.39573	1.82766	0.404303	4.24715e-07	-3.3395	down	[T]	Signal transduction mechanisms	Molecular Function: RNA binding (GO:0003723);; Molecular Function: acid phosphatase activity (GO:0003993);; Cellular Component: integral component of membrane (GO:0016021);; Molecular Function: metal ion binding (GO:0046872);;	K22390|0.0|osa:4349795|K22390 acid phosphatase type 7 | (RefSeq) purple acid phosphatase 22	--	[G]	Carbohydrate transport and metabolism	Calcineurin-like phosphoesterase	Purple acid phosphatase 22 OS=Arabidopsis thaliana OX=3702 GN=PAP22 PE=2 SV=1	S	Function unknown	hypothetical protein DAI22_11g034600 [Oryza sativa Japonica Group]
Oryza_sativa_newGene_4124	490	355	848	236	290	182	15.3668	11.4084	25.284	7.99054	9.57691	6.83728	0.00640852	-1.03139	down	--	--	Cellular Component: plasma membrane (GO:0005886);; Biological Process: phospholipid scrambling (GO:0017121);; Molecular Function: phospholipid scramblase activity (GO:0017128);;	--	--	[M]	Cell wall/membrane/envelope biogenesis	Scramblase	--	M	Cell wall/membrane/envelope biogenesis	altered inheritance rate of mitochondria protein 25 [Oryza sativa Japonica Group]
Oryza_sativa_newGene_8631	77	774	317	47	54	19	1.69317	19.5569	7.05053	1.12905	1.26845	0.48627	4.06077e-05	-3.07891	down	--	--	Cellular Component: integral component of membrane (GO:0016021);;	--	--	--	--	BT1 family	Probable folate-biopterin transporter 9, chloroplastic OS=Arabidopsis thaliana OX=3702 GN=At2g33280 PE=3 SV=2	S	Function unknown	probable folate-biopterin transporter 9, chloroplastic isoform X1 [Oryza sativa Japonica Group]
Oryza_sativa_newGene_12548	15	17	9	25	50	46	0.380676	0.480611	0.227586	0.741858	1.45115	1.52241	0.00896047	1.79294	up	--	--	Molecular Function: protein serine/threonine kinase activity (GO:0004674);; Molecular Function: ATP binding (GO:0005524);; Cellular Component: integral component of membrane (GO:0016021);;	--	--	--	--	Leucine rich repeat	--	T	Signal transduction mechanisms	hypothetical protein DAI22_10g027300 [Oryza sativa Japonica Group]
Oryza_sativa_newGene_16430	1671	1747	1662	2303	2642	2006	27.5898	30.3891	27.3167	43.1138	48.1243	41.9353	0.000682326	0.66779	up	--	--	Molecular Function: protein dimerization activity (GO:0046983);;	--	--	--	--	--	Transcription factor LHW OS=Arabidopsis thaliana OX=3702 GN=LHW PE=1 SV=1	S	Function unknown	uncharacterized protein LOC4330291 isoform X1 [Oryza sativa Japonica Group]
Oryza_sativa_newGene_2727	62	70	199	9	26	6	2.72522	3.51512	8.91252	0.409771	1.28155	0.310858	0.000155456	-2.80105	down	--	--	Molecular Function: nucleic acid binding (GO:0003676);; Molecular Function: zinc ion binding (GO:0008270);;	K05665|2.21e-22|obr:102709360|K05665 ATP-binding cassette, subfamily C (CFTR/MRP), member 1 [EC:7.6.2.3] | (RefSeq) ABC transporter C family member 4-like	ABC transporters (ko02010)	--	--	Retrotransposon gag protein	--	--	--	OSIGBa0102B11.3 [Oryza sativa]
Os07t0668500-00.gene	539	430	374	627	937	823	17.0062	14.422	11.737	22.3219	32.6473	32.9068	0.0025089	1.04855	up	--	--	Molecular Function: D-alanine-D-alanine ligase activity (GO:0008716);;	--	--	--	--	--	--	M	Cell wall/membrane/envelope biogenesis	uncharacterized protein LOC4344370 [Oryza sativa Japonica Group]
Oryza_sativa_newGene_3890	2791	3872	3183	1039	582	547	60.2762	87.8403	64.927	25.0236	13.78	14.0259	7.71129e-10	-1.96882	down	[J]	Translation, ribosomal structure and biogenesis	Molecular Function: RNA binding (GO:0003723);;	K12890|1.10e-100|obr:102701405|K12890 splicing factor, arginine/serine-rich 1 | (RefSeq) serine/arginine-rich-splicing factor SR34-like	Spliceosome (ko03040)	[A]	RNA processing and modification	RNA recognition motif. (a.k.a. RRM, RBD, or RNP domain)	Serine/arginine-rich splicing factor SR30 OS=Arabidopsis thaliana OX=3702 GN=SR30 PE=1 SV=1	A	RNA processing and modification	hypothetical protein E2562_010777 [Oryza meyeriana var. granulata]
Oryza_sativa_newGene_6435	292	387	335	486	471	429	3.55085	5.00761	4.37163	6.74699	6.50521	6.61492	0.00518145	0.681641	up	--	--	--	--	--	--	--	Leucine rich repeat	--	T	Signal transduction mechanisms	probable leucine-rich repeat receptor-like protein kinase At1g35710 [Oryza sativa Japonica Group]
Oryza_sativa_newGene_9692	26	59	40	108	177	132	0.270546	1.14812	0.808108	1.34432	2.18229	1.74872	2.24893e-05	1.97741	up	[T]	Signal transduction mechanisms	Molecular Function: ATP binding (GO:0005524);; Cellular Component: integral component of membrane (GO:0016021);; Molecular Function: ATPase activity (GO:0016887);;	K08712|2.01e-141|gsl:Gasu_29800|K08712 ATP-binding cassette, subfamily G (WHITE), member 2, SNQ2 | (RefSeq) ABC transporter, ATP-binding protein	ABC transporters (ko02010)	[Q]	Secondary metabolites biosynthesis, transport and catabolism	ABC-2 type transporter	ABC transporter G family member 35 OS=Oryza sativa subsp. japonica OX=39947 GN=ABCG35 PE=3 SV=1	Q	Secondary metabolites biosynthesis, transport and catabolism	ABC transporter G family member 35 [Oryza sativa Japonica Group]
Oryza_sativa_newGene_1469	147	182	152	304	405	245	2.2843	3.1672	2.52137	5.58271	7.4132	5.48442	3.08454e-05	1.19344	up	--	--	Molecular Function: structural constituent of ribosome (GO:0003735);; Cellular Component: ribosome (GO:0005840);; Biological Process: translation (GO:0006412);;	--	--	--	--	RAP domain	RAP domain-containing protein, chloroplastic OS=Oryza sativa subsp. japonica OX=39947 GN=AL1 PE=2 SV=1	S	Function unknown	hypothetical protein OsI_12123 [Oryza sativa Indica Group]
Oryza_sativa_newGene_16556	333	481	472	254	196	203	7.19909	11.062	10.1468	6.20056	4.6731	5.54728	0.00953078	-0.737243	down	[I]	Lipid transport and metabolism	Molecular Function: hydroxymethylglutaryl-CoA reductase (NADPH) activity (GO:0004420);; Biological Process: isoprenoid biosynthetic process (GO:0008299);; Biological Process: coenzyme A metabolic process (GO:0015936);;	K00021|1.45e-56|osa:9272427|K00021 hydroxymethylglutaryl-CoA reductase (NADPH) [EC:1.1.1.34] | (RefSeq) 3-hydroxy-3-methylglutaryl-coenzyme A reductase 1	Terpenoid backbone biosynthesis (ko00900)	[I]	Lipid transport and metabolism	Hydroxymethylglutaryl-coenzyme A reductase	3-hydroxy-3-methylglutaryl-coenzyme A reductase 1 OS=Oryza sativa subsp. indica OX=39946 GN=HMG1 PE=2 SV=2	I	Lipid transport and metabolism	Os02g0713900 [Oryza sativa Japonica Group]
Oryza_sativa_newGene_2224	519	108	201	91	13	24	11.5184	2.33558	4.3347	2.16585	0.276788	0.740406	0.00229365	-2.55434	down	--	--	Molecular Function: transcription factor activity, sequence-specific DNA binding (GO:0003700);; Cellular Component: nucleus (GO:0005634);; Cellular Component: host cell nucleus (GO:0042025);; Molecular Function: sequence-specific DNA binding (GO:0043565);;	K09419|2.40e-221|osa:4334080|K09419 heat shock transcription factor, other eukaryote | (RefSeq) heat stress transcription factor A-2a	--	[K]	Transcription	HSF-type DNA-binding	Heat stress transcription factor A-2a OS=Oryza sativa subsp. japonica OX=39947 GN=HSFA2A PE=2 SV=1	K	Transcription	hypothetical protein OsI_13479 [Oryza sativa Indica Group]
Oryza_sativa_newGene_14386	180	323	421	670	812	373	3.83727	6.65358	8.55625	16.0725	19.6041	10.2835	0.00121129	1.22029	up	--	--	Molecular Function: ribonuclease III activity (GO:0004525);; Biological Process: RNA processing (GO:0006396);;	--	--	--	--	--	Ribonuclease III domain-containing protein RNC1, chloroplastic OS=Oryza sativa subsp. japonica OX=39947 GN=RNC1 PE=2 SV=1	S	Function unknown	hypothetical protein OsJ_03820 [Oryza sativa Japonica Group]
Os01t0247900-01.gene	1059	1172	1570	715	666	546	92.2246	108.598	136.273	70.3504	64.0352	60.2368	0.00069623	-0.748801	down	--	--	Biological Process: regulation of COPII vesicle coating (GO:0003400);; Molecular Function: GTPase activity (GO:0003924);; Molecular Function: GTP binding (GO:0005525);; Cellular Component: endoplasmic reticulum (GO:0005783);; Cellular Component: Golgi apparatus (GO:0005794);; Biological Process: intracellular protein transport (GO:0006886);; Biological Process: ER to Golgi vesicle-mediated transp…	K07953|4.9e-16|dosa:Os01t0254000-01|K07953 GTP-binding protein SAR1 [EC:3.6.5.-] | (RefSeq) Os01g0254000; Similar to NTGB2 (Fragment).	Protein processing in endoplasmic reticulum (ko04141)	[U]	Intracellular trafficking, secretion, and vesicular transport	ADP-ribosylation factor family	GTP-binding protein SAR1A OS=Brassica campestris OX=3711 GN=SAR1A PE=2 SV=1	U	Intracellular trafficking, secretion, and vesicular transport	PREDICTED: GTP-binding protein SAR1A-like [Oryza brachyantha]
Oryza_sativa_newGene_11474	342	421	552	201	247	138	12.4372	16.2886	20.0371	8.23829	9.90316	6.36127	0.00101295	-0.950532	down	[O]	Posttranslational modification, protein turnover, chaperones	Molecular Function: adenyl-nucleotide exchange factor activity (GO:0000774);; Cellular Component: mitochondrial matrix (GO:0005759);; Biological Process: protein folding (GO:0006457);; Molecular Function: protein homodimerization activity (GO:0042803);; Molecular Function: chaperone binding (GO:0051087);;	K03687|1.02e-191|dosa:Os09t0284400-01|K03687 molecular chaperone GrpE | (RefSeq) Os09g0284400; GrpE nucleotide exchange factor domain containing protein.	--	[O]	Posttranslational modification, protein turnover, chaperones	GrpE	GrpE protein homolog 2, mitochondrial OS=Arabidopsis thaliana OX=3702 GN=Mge2 PE=1 SV=1	O	Posttranslational modification, protein turnover, chaperones	grpE protein homolog 2, mitochondrial [Oryza sativa Japonica Group]
Oryza_sativa_newGene_3631	402	457	473	1048	1191	811	14.2615	17.2889	16.686	41.9625	46.6991	36.4607	9.48278e-13	1.4092	up	[T]	Signal transduction mechanisms	Molecular Function: nucleotide binding (GO:0000166);; Molecular Function: molecular_function (GO:0003674);; Molecular Function: binding (GO:0005488);; Cellular Component: cellular_component (GO:0005575);; Cellular Component: cell (GO:0005623);; Cellular Component: plasma membrane (GO:0005886);; Molecular Function: drug binding (GO:0008144);; Cellular Component: membrane (GO:0016020);; Molecular F…	--	--	--	--	Universal stress protein family	--	T	Signal transduction mechanisms	universal stress protein PHOS34 [Oryza sativa Japonica Group]
Oryza_sativa_newGene_10733	3365	4669	4660	5831	8277	5033	85.3791	126.039	117.798	167.153	232.05	161.949	0.00064781	0.810243	up	[HR]	Coenzyme transport and metabolism;; General function prediction only	Molecular Function: NAD binding (GO:0051287);; Biological Process: oxidation-reduction process (GO:0055114);;	K00058|1.32e-299|dosa:Os08t0447000-01|K00058 D-3-phosphoglycerate dehydrogenase / 2-oxoglutarate reductase [EC:1.1.1.95 1.1.1.399] | (RefSeq) Os08g0447000; Similar to D-3-phosphoglycerate dehydrogenase.	Glycine, serine and threonine metabolism (ko00260);; Cysteine and methionine metabolism (ko00270);; Carbon metabolism (ko01200);; Biosynthesis of amino acids (ko01230)	[E]	Amino acid transport and metabolism	D-isomer specific 2-hydroxyacid dehydrogenase, NAD binding domain	D-3-phosphoglycerate dehydrogenase 2, chloroplastic OS=Arabidopsis thaliana OX=3702 GN=PGDH2 PE=1 SV=2	E	Amino acid transport and metabolism	hypothetical protein OsI_29415 [Oryza sativa Indica Group]
Oryza_sativa_newGene_2772	26	25	40	0	0	0	1.3707	1.97896	3.00102	0	0	0	3.39132e-06	-7.12512	down	--	--	--	--	--	--	--	Tesmin/TSO1-like CXC domain, cysteine-rich domain	--	S	Function unknown	hypothetical protein E2562_004480, partial [Oryza meyeriana var. granulata]
Oryza_sativa_newGene_12409	861	1532	1306	714	515	529	25.5266	46.5325	38.0383	23.3875	16.4837	19.6581	0.00615602	-0.832104	down	--	--	Cellular Component: nucleus (GO:0005634);; Biological Process: regulation of transcription, DNA-templated (GO:0006355);; Molecular Function: sequence-specific DNA binding (GO:0043565);;	K09338|3.19e-39|sita:101776874|K09338 homeobox-leucine zipper protein | (RefSeq) homeobox-leucine zipper protein HOX15	--	[K]	Transcription	Homeodomain	Homeobox-leucine zipper protein HOX15 OS=Oryza sativa subsp. japonica OX=39947 GN=HOX15 PE=2 SV=1	K	Transcription	homeobox-leucine zipper protein HOX15 [Oryza sativa Japonica Group]
Oryza_sativa_newGene_231	141	641	586	37	113	8	4.49628	22.0103	18.6489	1.26536	3.95973	0.258174	0.000293456	-2.95226	down	[J]	Translation, ribosomal structure and biogenesis	Biological Process: formation of cytoplasmic translation initiation complex (GO:0001732);; Molecular Function: translation initiation factor activity (GO:0003743);; Cellular Component: eukaryotic translation initiation factor 3 complex (GO:0005852);; Cellular Component: eukaryotic 43S preinitiation complex (GO:0016282);; Cellular Component: eukaryotic 48S preinitiation complex (GO:0033290);;	K03248|5.01e-107|osa:4330962|K03248 translation initiation factor 3 subunit G | (RefSeq) eukaryotic translation initiation factor 3 subunit G	RNA transport (ko03013)	[J]	Translation, ribosomal structure and biogenesis	RNA recognition motif. (a.k.a. RRM, RBD, or RNP domain)	Serine/arginine-rich splicing factor SC35 OS=Arabidopsis thaliana OX=3702 GN=SC35 PE=1 SV=1	J	Translation, ribosomal structure and biogenesis	eukaryotic translation initiation factor 3 subunit G [Oryza sativa Japonica Group]
Oryza_sativa_newGene_14455	222	212	266	384	443	299	6.51743	6.77984	7.89672	13.0084	14.5413	11.3077	0.000201112	0.899792	up	--	--	Cellular Component: cellular_component (GO:0005575);; Cellular Component: intracellular (GO:0005622);; Cellular Component: cell (GO:0005623);; Cellular Component: cytoplasm (GO:0005737);; Biological Process: regulation of transcription, DNA-templated (GO:0006355);; Biological Process: organelle organization (GO:0006996);; Biological Process: biological_process (GO:0008150);; Cellular Component: n…	--	--	--	--	--	Thioredoxin-like fold domain-containing protein MRL7 homolog, chloroplastic OS=Oryza sativa subsp. japonica OX=39947 GN=MRL7 PE=2 SV=1	S	Function unknown	thioredoxin-like fold domain-containing protein MRL7 homolog, chloroplastic [Oryza sativa Japonica Group]
Oryza_sativa_newGene_9310	32	252	121	7	0	2	0.996782	8.48207	3.81417	0.250956	0	0.079206	1.04117e-06	-5.24372	down	--	--	Cellular Component: integral component of membrane (GO:0016021);;	K15015|5.81e-173|dosa:Os01t0597400-00|K15015 solute carrier family 32 (vesicular inhibitory amino acid transporter) | (RefSeq) Os01g0597400; Amino acid transporter, transmembrane domain containing protein.	--	[E]	Amino acid transport and metabolism	Transmembrane amino acid transporter protein	Amino acid transporter AVT1I OS=Arabidopsis thaliana OX=3702 GN=AVT1I PE=3 SV=1	E	Amino acid transport and metabolism	hypothetical protein OsI_02699 [Oryza sativa Indica Group]
Oryza_sativa_newGene_3285	25	198	113	3	10	0	1.55349	13.2103	7.02067	0.212694	0.694812	0	2.72103e-05	-4.52743	down	--	--	--	--	--	--	--	--	--	--	--	hypothetical protein OsJ_14508 [Oryza sativa Japonica Group]
Oryza_sativa_newGene_2906	45	59	63	100	157	63	0.63109	0.887882	0.892876	1.62508	2.4631	1.13143	0.00957784	1.13136	up	--	--	--	K14300|9.31e-66|pda:103721930|K14300 nuclear pore complex protein Nup133 | (RefSeq) LOW QUALITY PROTEIN: nuclear pore complex protein NUP133	RNA transport (ko03013)	--	--	Domain of unknown function (DUF4218)	--	S	Function unknown	uncharacterized protein LOC107280544 [Oryza sativa Japonica Group]
Oryza_sativa_newGene_7626	509	650	529	1009	1164	967	10.7891	14.6596	11.2075	24.1597	27.238	26.0228	2.15208e-06	1.12096	up	--	--	Molecular Function: serine-type peptidase activity (GO:0008236);;	K01285|1.30e-238|dosa:Os06t0647400-02|K01285 lysosomal Pro-X carboxypeptidase [EC:3.4.16.2] | (RefSeq) Os06g0647400; Similar to Lysosomal Pro-X carboxypeptidase.	--	[OR]	Posttranslational modification, protein turnover, chaperones;; General function prediction only	Serine carboxypeptidase S28	Probable serine protease EDA2 OS=Arabidopsis thaliana OX=3702 GN=EDA2 PE=2 SV=2	O	Posttranslational modification, protein turnover, chaperones	hypothetical protein OsJ_22160 [Oryza sativa Japonica Group]
Os02t0527900-00.gene	92	118	44	183	397	315	2.63474	3.57683	1.25286	5.89323	12.5689	11.4457	0.000134221	2.03271	up	[J]	Translation, ribosomal structure and biogenesis	--	--	--	[A]	RNA processing and modification	--	Ribonuclease J OS=Arabidopsis thaliana OX=3702 GN=RNJ PE=1 SV=1	--	--	ribonuclease J isoform X2 [Oryza sativa Japonica Group]
Oryza_sativa_newGene_481	1121	832	866	1329	1431	1286	27.5836	21.7725	21.2223	36.9301	38.8955	40.1137	0.00935228	0.73567	up	--	--	Molecular Function: calmodulin binding (GO:0005516);; Biological Process: defense response (GO:0006952);; Biological Process: response to biotic stimulus (GO:0009607);; Cellular Component: integral component of membrane (GO:0016021);;	K08472|0.0|dosa:Os03t0129100-01|K08472 mlo protein | (RefSeq) Os03g0129100, POWDERY-MILDEW-RESISTANCE_GENE_O_, MLO_; Seven transmembrane protein MLO2.	--	--	--	Mlo family	MLO protein homolog 1 OS=Oryza sativa subsp. japonica OX=39947 GN=MLO1 PE=3 SV=2	P	Inorganic ion transport and metabolism	seven transmembrane protein MLO2 [Oryza sativa Indica Group]
Oryza_sativa_newGene_12519	2758	14092	6053	428	287	1479	109.368	594.485	239.084	19.1404	12.5708	74.373	8.02628e-05	-2.9999	down	--	--	Cellular Component: cellular_component (GO:0005575);; Cellular Component: cell wall (GO:0005618);; Cellular Component: cell (GO:0005623);; Biological Process: biological_process (GO:0008150);; Biological Process: plant-type cell wall organization (GO:0009664);; Biological Process: cellular process (GO:0009987);; Biological Process: cellular component organization (GO:0016043);; Cellular Component…	--	--	--	--	Pollen protein Ole e 1 like	Proline-rich protein 4 OS=Arabidopsis thaliana OX=3702 GN=PRP4 PE=2 SV=1	S	Function unknown	proline-rich protein 2 [Oryza sativa Japonica Group]
Os07t0213800-01.gene	28	46	97	2	13	0	2.60239	4.52215	8.98724	0.15287	1.24227	0	0.00356157	-3.34875	down	--	--	--	--	--	--	--	--	--	--	--	retrotransposon protein, putative, Ty3-gypsy subclass [Oryza sativa Japonica Group]
Oryza_sativa_newGene_11906	503	462	856	339	289	249	5.81619	6.87818	17.3224	6.10374	3.75492	3.4457	0.00980523	-0.815996	down	--	--	Biological Process: reproduction (GO:0000003);; Biological Process: developmental process involved in reproduction (GO:0003006);; Cellular Component: cellular_component (GO:0005575);; Cellular Component: cell (GO:0005623);; Cellular Component: plasma membrane (GO:0005886);; Cellular Component: integral component of plasma membrane (GO:0005887);; Biological Process: multicellular organism developm…	--	--	--	--	Filamin/ABP280 repeat	Protein GAMETE EXPRESSED 2 OS=Arabidopsis thaliana OX=3702 GN=GEX2 PE=2 SV=1	S	Function unknown	hypothetical protein [Oryza sativa Japonica Group]
Oryza_sativa_newGene_4643	104	344	216	458	703	273	7.40822	26.2636	15.4208	37.0962	55.7443	24.8333	0.00757956	1.31244	up	--	--	Molecular Function: transferase activity, transferring acyl groups other than amino-acyl groups (GO:0016747);;	K19861|1.65e-17|dosa:Os07t0244200-01|K19861 benzyl alcohol O-benzoyltransferase [EC:2.3.1.196 2.3.1.232] | (RefSeq) Os07g0244200; Transferase family protein.	--	--	--	Transferase family	Acyl transferase 4 OS=Oryza sativa subsp. japonica OX=39947 GN=AT4 PE=1 SV=1	S	Function unknown	acyl transferase 4-like [Oryza sativa Japonica Group]
Oryza_sativa_newGene_6537	277	95	53	17	5	7	12.2643	4.76595	2.33813	0.832663	0.20306	0.38132	9.57875e-06	-3.73215	down	[O]	Posttranslational modification, protein turnover, chaperones	Molecular Function: molecular_function (GO:0003674);; Molecular Function: binding (GO:0005488);; Molecular Function: protein binding (GO:0005515);; Molecular Function: chaperone binding (GO:0051087);;	K09510|1.74e-12|sbi:8069861|K09510 DnaJ homolog subfamily B member 4 | (RefSeq) dnaJ homolog subfamily B member 1 isoform X1	--	[O]	Posttranslational modification, protein turnover, chaperones	DnaJ domain	DnaJ protein P58IPK homolog B OS=Oryza sativa subsp. japonica OX=39947 GN=P58B PE=1 SV=1	O	Posttranslational modification, protein turnover, chaperones	hypothetical protein OsI_22007 [Oryza sativa Indica Group]
Oryza_sativa_newGene_13792	36	120	125	2	22	2	0.865306	3.59899	3.06744	0.054564	0.645287	0.089822	0.000940104	-3.25903	down	[T]	Signal transduction mechanisms	Molecular Function: protein kinase activity (GO:0004672);; Molecular Function: ATP binding (GO:0005524);;	K08867|0.0|dosa:Os11t0160300-01|K08867 WNK lysine deficient protein kinase [EC:2.7.11.1] | (RefSeq) Os11g0160300; Protein kinase, core domain containing protein.	--	[R]	General function prediction only	Protein kinase domain	Probable serine/threonine-protein kinase WNK6 OS=Oryza sativa subsp. japonica OX=39947 GN=WNK6 PE=2 SV=1	T	Signal transduction mechanisms	probable serine/threonine-protein kinase WNK6 [Oryza sativa Japonica Group]
Oryza_sativa_newGene_13529	136	119	185	214	327	464	3.39041	3.15032	4.60586	6.04774	9.01857	14.7217	0.00128081	1.48088	up	--	--	Cellular Component: photosystem II (GO:0009523);; Cellular Component: chloroplast thylakoid membrane (GO:0009535);; Biological Process: photosynthetic electron transport in photosystem II (GO:0009772);; Cellular Component: integral component of membrane (GO:0016021);; Molecular Function: chlorophyll binding (GO:0016168);; Biological Process: protein-chromophore linkage (GO:0018298);; Molecular Fu…	K02705|2.85e-239|osa:3131411|K02705 photosystem II CP43 chlorophyll apoprotein | (RefSeq) psbC, OrsajCp009; photosystem II 44 kDa protein	Photosynthesis (ko00195)	--	--	Photosystem II protein	Photosystem II CP43 reaction center protein OS=Oryza nivara OX=4536 GN=psbC PE=3 SV=1	C	Energy production and conversion	rice chloroplast PSII 43kDa protein [Oryza sativa Japonica Group]
Oryza_sativa_newGene_14759	58	33	57	3	0	6	2.01733	1.22548	1.97207	0.119541	0	0.243298	0.000277848	-3.73468	down	--	--	--	--	--	--	--	--	--	--	--	hypothetical protein OsI_04944 [Oryza sativa Indica Group]
Oryza_sativa_newGene_12911	59	56	70	0	3	0	2.10179	2.08515	2.46879	0	0.08987	0	2.16517e-07	-5.76032	down	--	--	Molecular Function: nucleic acid binding (GO:0003676);; Molecular Function: zinc ion binding (GO:0008270);;	K05665|9.55e-44|obr:102709360|K05665 ATP-binding cassette, subfamily C (CFTR/MRP), member 1 [EC:7.6.2.3] | (RefSeq) ABC transporter C family member 4-like	ABC transporters (ko02010)	--	--	Retrotransposon gag protein	--	L	Replication, recombination and repair	Putative retroelement [Oryza sativa Japonica Group]
Oryza_sativa_newGene_1036	1134	973	1173	441	615	406	23.7586	21.7027	24.5059	10.447	14.2362	10.7984	0.000151688	-0.955593	down	[O]	Posttranslational modification, protein turnover, chaperones	Cellular Component: integral component of membrane (GO:0016021);;	K03686|5.87e-16|mtr:MTR_3g087030|K03686 molecular chaperone DnaJ | (RefSeq) molecular chaperone Hsp40/DnaJ family protein	--	[O]	Posttranslational modification, protein turnover, chaperones	DnaJ domain	DnaJ protein ERDJ3A OS=Oryza sativa subsp. japonica OX=39947 GN=ERDJ3A PE=1 SV=2	O	Posttranslational modification, protein turnover, chaperones	dnaJ protein ERDJ3A [Oryza sativa Japonica Group]
Os01t0841600-01.gene	2	7	17	105	225	62	0.082122	0.427822	0.942501	6.93252	14.5267	4.57769	7.30304e-08	4.13111	up	--	--	Cellular Component: integral component of membrane (GO:0016021);; Molecular Function: transmembrane transporter activity (GO:0022857);;	K14638|1.7e-09|dosa:Os01t0872100-01|K14638 solute carrier family 15 (peptide/histidine transporter), member 3/4 | (RefSeq) Os01g0872100; TGF-beta receptor, type I/II extracellular region family protein.	--	[E]	Amino acid transport and metabolism	--	Protein NRT1/ PTR FAMILY 5.16 OS=Arabidopsis thaliana OX=3702 GN=NPF5.16 PE=2 SV=1	E	Amino acid transport and metabolism	hypothetical protein DAI22_01g416600 [Oryza sativa Japonica Group]
Os01t0603700-01.gene	2	0	0	221	202	60	0.163047	0	0	39.2927	35.0961	11.938	2.38631e-11	8.05406	up	--	--	--	--	--	--	--	--	--	--	--	hypothetical protein OsJ_02711 [Oryza sativa Japonica Group]
Os04t0633950-00.gene	3860	4595	3379	6599	11333	5226	179.663	227.538	156.667	347.019	582.814	308.481	0.000341886	1.15243	up	--	--	Molecular Function: ATP binding (GO:0005524);; Cellular Component: plasma membrane (GO:0005886);; Molecular Function: hydrogen-exporting ATPase activity, phosphorylative mechanism (GO:0008553);; Cellular Component: integral component of membrane (GO:0016021);; Biological Process: hydrogen ion export across plasma membrane (GO:0120029);;	K01535|3.4e-58|dosa:Os04t0656100-01|K01535 H+-transporting ATPase [EC:7.1.2.1] | (RefSeq) Os04g0656100; Similar to Plasma membrane H+-ATPase-like protein (Fragment).	Oxidative phosphorylation (ko00190)	[P]	Inorganic ion transport and metabolism	--	Plasma membrane ATPase OS=Oryza sativa subsp. japonica OX=39947 GN=Os04g0656100 PE=2 SV=1	P	Inorganic ion transport and metabolism	plasma membrane H+-ATPase-like protein, partial [Oryza sativa Japonica Group]
Oryza_sativa_newGene_10161	95	170	184	43	25	26	2.7653	4.91929	4.65873	1.35136	0.523204	1.2273	1.24149e-05	-2.01431	down	--	--	--	--	--	--	--	Domain of unknown function (DUF834)	--	--	--	hypothetical protein [Oryza sativa Japonica Group]
Oryza_sativa_newGene_3743	2623	3246	3338	1181	1573	575	91.4329	119.446	116.031	46.1409	60.819	25.6304	9.84096e-05	-1.2878	down	--	--	Molecular Function: zinc ion binding (GO:0008270);;	K12135|9.57e-06|thj:104802991|K12135 zinc finger protein CONSTANS | (RefSeq) zinc finger protein CONSTANS-LIKE 2-like	Circadian rhythm - plant (ko04712)	--	--	B-box zinc finger	B-box zinc finger protein 24 OS=Arabidopsis thaliana OX=3702 GN=BBX24 PE=1 SV=1	S	Function unknown	hypothetical protein OsI_16464 [Oryza sativa Indica Group]
Oryza_sativa_newGene_14790	10445	12149	10230	16096	16674	18966	214.582	265.253	209.06	374.06	378.858	494.834	0.000907074	0.902104	up	--	--	Biological Process: protein glycosylation (GO:0006486);; Molecular Function: transferase activity, transferring glycosyl groups (GO:0016757);;	K20870|2.36e-80|dosa:Os01t0926700-00|K20870 putative beta-1,4-xylosyltransferase IRX10 [EC:2.4.2.-] | (RefSeq) Os01g0926700; Similar to secondary cell wall-related glycosyltransferase family 47.	--	[GMW]	Carbohydrate transport and metabolism;; Cell wall/membrane/envelope biogenesis;; Extracellular structures	Exostosin family	Probable glucuronosyltransferase Os01g0926700 OS=Oryza sativa subsp. japonica OX=39947 GN=Os01g0926700 PE=3 SV=1	--	--	hypothetical protein EE612_007704, partial [Oryza sativa]
Oryza_sativa_newGene_5458	576	541	547	666	918	701	11.7135	11.2366	10.8555	14.5552	20.6844	17.8934	0.0084225	0.675902	up	[M]	Cell wall/membrane/envelope biogenesis	Molecular Function: sulfotransferase activity (GO:0008146);; Molecular Function: zinc ion binding (GO:0008270);; Biological Process: glycolipid biosynthetic process (GO:0009247);; Cellular Component: chloroplast (GO:0009507);; Biological Process: cellular response to phosphate starvation (GO:0016036);; Biological Process: sulfolipid biosynthetic process (GO:0046506);; Molecular Function: UDPsulfo…	K06118|3.08e-257|dosa:Os05t0387200-01|K06118 UDP-sulfoquinovose synthase [EC:3.13.1.1] | (RefSeq) Os05g0387200; Similar to UDP-sulfoquinovose synthase, chloroplast precursor (EC 3.13.1.1) (Sulfite:UDP-glucose sulfotransferase) (Sulfolipid biosynthesis protein) (SoSQD1).	Amino sugar and nucleotide sugar metabolism (ko00520);; Glycerolipid metabolism (ko00561)	[M]	Cell wall/membrane/envelope biogenesis	NAD dependent epimerase/dehydratase family	UDP-sulfoquinovose synthase, chloroplastic OS=Arabidopsis thaliana OX=3702 GN=SQD1 PE=1 SV=1	M	Cell wall/membrane/envelope biogenesis	UDP-sulfoquinovose synthase, chloroplastic [Oryza sativa Japonica Group]
Os01t0276400-01.gene	302	181	550	51	9	25	10.8255	6.90703	19.6751	2.04657	0.341783	1.10593	6.77303e-07	-3.34885	down	--	--	Cellular Component: host cell nucleus (GO:0042025);;	K21777|2.9e-19|dosa:Os01t0281200-01|K21777 G2/mitotic-specific cyclin-B, other | (RefSeq) Os01g0281200, CYCB1;1, CYCLIN-B1-1; Similar to Type B-like cyclin (Fragment).	--	--	--	Cyclin, C-terminal domain	Cyclin-B1-3 OS=Oryza sativa subsp. japonica OX=39947 GN=CYCB1-3 PE=2 SV=2	D	Cell cycle control, cell division, chromosome partitioning	cyclin-B1-3 [Oryza sativa Japonica Group]
Os02t0767600-00.gene	106	104	165	50	48	16	4.79905	4.99542	7.47843	2.5284	2.38948	0.913678	0.00247028	-1.53223	down	--	--	Cellular Component: extracellular space (GO:0005615);;	--	--	--	--	--	--	S	Function unknown	pathogenesis-related protein PRB1-3 [Oryza sativa Japonica Group]
Oryza_sativa_newGene_656	88	138	223	1403	2575	2087	2.64992	4.4697	6.84327	47.1132	87.527	79.0846	3.52929e-23	4.02511	up	--	--	--	--	--	--	--	--	Cold-regulated protein 27 OS=Arabidopsis thaliana OX=3702 GN=COR27 PE=1 SV=1	S	Function unknown	uncharacterized protein LOC4331855 [Oryza sativa Japonica Group]
Os05t0249800-00.gene	32	51	70	8	6	12	0.869112	1.49115	1.927	0.248463	0.178114	0.423769	0.00118612	-2.26447	down	--	--	--	--	--	--	--	--	--	--	--	hypothetical protein [Oryza sativa Japonica Group]
Oryza_sativa_newGene_7533	2077	3178	3438	1867	1617	960	24.9759	40.6374	41.6831	25.4092	21.8748	14.209	0.00793751	-0.756849	down	[M]	Cell wall/membrane/envelope biogenesis	Molecular Function: serine-type endopeptidase activity (GO:0004252);;	K15333|1.35e-22|nsy:104224633|K15333 tRNA guanosine-2'-O-methyltransferase [EC:2.1.1.34] | (RefSeq) uncharacterized protein LOC104224633	--	--	--	Subtilase family	Subtilisin-like serine-protease S OS=Lotus japonicus OX=34305 GN=SbtS PE=2 SV=1	G	Carbohydrate transport and metabolism	putative subtilisin-like serine proteinase [Oryza sativa Japonica Group]
Os02t0270900-00.gene	20	36	20	60	99	64	0.466721	0.893842	0.46098	1.61224	2.59681	1.91004	0.000721757	1.76923	up	--	--	Molecular Function: galactoside 2-alpha-L-fucosyltransferase activity (GO:0008107);; Cellular Component: Golgi cisterna membrane (GO:0032580);; Biological Process: cell wall biogenesis (GO:0042546);; Biological Process: cell wall organization (GO:0071555);;	K13681|2.5e-73|dosa:Os02t0275200-01|K13681 xyloglucan fucosyltransferase [EC:2.4.1.-] | (RefSeq) Os02g0275200; Xyloglucan fucosyltransferase family protein.	--	--	--	Xyloglucan fucosyltransferase	Fucosyltransferase 6 OS=Arabidopsis thaliana OX=3702 GN=FUT6 PE=2 SV=1	S	Function unknown	hypothetical protein OsI_06731 [Oryza sativa Indica Group]
Oryza_sativa_newGene_3802	113	144	112	194	283	215	4.41378	5.98108	4.34243	8.54376	12.2163	10.6182	0.000599732	1.13024	up	--	--	Cellular Component: integral component of membrane (GO:0016021);;	K17991|4.03e-58|dosa:Os04t0511200-01|K17991 peroxygenase [EC:1.11.2.3] | (RefSeq) Os04g0511200; EFA27 for EF hand, abscisic acid, 27kD.	Cutin, suberine and wax biosynthesis (ko00073)	--	--	Caleosin related protein	Peroxygenase OS=Oryza sativa subsp. indica OX=39946 GN=PXG PE=1 SV=1	S	Function unknown	hypothetical protein DAI22_04g194000 [Oryza sativa Japonica Group]
Oryza_sativa_newGene_2528	2132	1759	1847	2711	3455	3404	49.6102	41.7534	43.4761	71.3346	90.6909	101.323	0.000829625	0.970702	up	[J]	Translation, ribosomal structure and biogenesis	Molecular Function: RNA binding (GO:0003723);; Molecular Function: zinc ion binding (GO:0008270);;	K12885|8.22e-127|dosa:Os03t0836200-01|K12885 heterogeneous nuclear ribonucleoprotein G | (RefSeq) Os03g0836200; Similar to RNA-binding protein RZ-1.	Spliceosome (ko03040)	[R]	General function prediction only	RNA recognition motif. (a.k.a. RRM, RBD, or RNP domain)	Glycine-rich RNA-binding protein RZ1A OS=Arabidopsis thaliana OX=3702 GN=RZ1A PE=1 SV=1	A	RNA processing and modification	glycine-rich RNA-binding protein RZ1A [Oryza sativa Japonica Group]
Oryza_sativa_newGene_15188	918	1177	2151	0	0	0	26.1672	35.6989	61.0924	0	0	0	4.80195e-24	-12.651	down	[J]	Translation, ribosomal structure and biogenesis	Molecular Function: structural constituent of ribosome (GO:0003735);; Biological Process: translation (GO:0006412);; Cellular Component: large ribosomal subunit (GO:0015934);;	K02900|1.65e-85|dosa:Os02t0175600-01|K02900 large subunit ribosomal protein L27Ae | (RefSeq) Os02g0175600; Similar to 60S ribosomal protein L27a (Fragment).	Ribosome (ko03010)	[J]	Translation, ribosomal structure and biogenesis	Ribosomal proteins 50S-L15, 50S-L18e, 60S-L27A	60S ribosomal protein L27a-3 OS=Arabidopsis thaliana OX=3702 GN=RPL27AC PE=2 SV=2	J	Translation, ribosomal structure and biogenesis	60S ribosomal protein L27a-3 [Oryza sativa Japonica Group]
Oryza_sativa_newGene_4043	392	444	77	81	56	70	7.02146	8.17387	1.2657	1.70808	1.2168	1.63837	0.00387234	-1.94308	down	--	--	Biological Process: response to acid chemical (GO:0001101);; Molecular Function: molecular_function (GO:0003674);; Molecular Function: nucleic acid binding (GO:0003676);; Molecular Function: DNA binding (GO:0003677);; Molecular Function: transcription factor activity, sequence-specific DNA binding (GO:0003700);; Molecular Function: binding (GO:0005488);; Biological Process: regulation of transcri…	--	--	[O]	Posttranslational modification, protein turnover, chaperones	--	Protein REVEILLE 2 OS=Arabidopsis thaliana OX=3702 GN=RVE2 PE=1 SV=1	K	Transcription	DNA binding domain protein [Oryza sativa Indica Group]
Oryza_sativa_newGene_11937	651	817	1490	2234	2566	1375	24.515	32.4187	53.2524	93.9648	106.083	64.9035	0.000211995	1.28651	up	--	--	--	--	--	--	--	--	--	--	--	unknown [Zea mays]
Oryza_sativa_newGene_2032	702	1016	352	69	58	121	15.2804	23.4186	7.59025	1.75311	1.37241	3.30233	6.89497e-07	-2.7909	down	--	--	Molecular Function: DNA binding (GO:0003677);; Cellular Component: nucleus (GO:0005634);; Biological Process: regulation of transcription, DNA-templated (GO:0006355);;	K16222|1.99e-51|csat:104726841|K16222 Dof zinc finger protein DOF5.5 | (RefSeq) cyclic dof factor 1-like	Circadian rhythm - plant (ko04712)	--	--	Dof domain, zinc finger	Cyclic dof factor 2 OS=Arabidopsis thaliana OX=3702 GN=CDF2 PE=1 SV=2	B	Chromatin structure and dynamics	cyclic dof factor 2 [Oryza sativa Japonica Group]
Oryza_sativa_newGene_8252	70	1722	952	10	39	0	1.71531	45.2146	23.4008	0.273229	1.05924	0	0.0011579	-5.6652	down	[G]	Carbohydrate transport and metabolism	Cellular Component: integral component of membrane (GO:0016021);; Molecular Function: transmembrane transporter activity (GO:0022857);;	K24193|0.0|dosa:Os01t0567600-00|K24193 MFS transporter, SP family, sugar:H+ symporter | (RefSeq) Os01g0567600; Similar to Monosaccharide transporter 3.	--	[R]	General function prediction only	Sugar (and other) transporter	Sugar transport protein MST7 OS=Oryza sativa subsp. japonica OX=39947 GN=MST7 PE=2 SV=1	P	Inorganic ion transport and metabolism	sugar transport protein MST7-like [Oryza sativa Japonica Group]
Oryza_sativa_newGene_5710	2757	3003	3082	4666	4145	4629	56.0039	64.9086	62.3708	107.111	93.0368	119.269	0.000333005	0.847176	up	[DPM]	Cell cycle control, cell division, chromosome partitioning;; Inorganic ion transport and metabolism;; Cell wall/membrane/envelope biogenesis	Molecular Function: copper ion binding (GO:0005507);; Biological Process: lignin catabolic process (GO:0046274);; Cellular Component: apoplast (GO:0048046);; Molecular Function: hydroquinone:oxygen oxidoreductase activity (GO:0052716);;	K05909|0.0|dosa:Os05t0458500-00|K05909 laccase [EC:1.10.3.2] | (RefSeq) Os05g0458500; Similar to Laccase (EC 1.10.3.2).	--	[Q]	Secondary metabolites biosynthesis, transport and catabolism	Multicopper oxidase	Laccase-12 OS=Oryza sativa subsp. japonica OX=39947 GN=LAC12 PE=3 SV=2	Q	Secondary metabolites biosynthesis, transport and catabolism	laccase-13 [Oryza sativa Japonica Group]
Oryza_sativa_newGene_4953	39	514	232	6	10	6	2.57107	36.3143	15.3461	0.398234	0.669725	0.497	9.90332e-09	-4.90833	down	[J]	Translation, ribosomal structure and biogenesis	Molecular Function: RNA binding (GO:0003723);;	K13195|2.07e-41|sita:101772306|K13195 cold-inducible RNA-binding protein | (RefSeq) glycine-rich RNA-binding protein	--	[R]	General function prediction only	RNA recognition motif. (a.k.a. RRM, RBD, or RNP domain)	Glycine-rich RNA-binding protein OS=Daucus carota OX=4039 PE=2 SV=1	J	Translation, ribosomal structure and biogenesis	glycine-rich RNA-binding protein [Oryza sativa Japonica Group]
Oryza_sativa_newGene_14415	315	301	422	175	112	142	8.35614	8.60165	11.4474	5.2651	3.23589	4.70882	0.0024047	-1.02913	down	--	--	Biological Process: lipid transport (GO:0006869);; Molecular Function: lipid binding (GO:0008289);; Cellular Component: integral component of membrane (GO:0016021);;	--	--	[R]	General function prediction only	C2 domain	Synaptotagmin-2 OS=Arabidopsis thaliana OX=3702 GN=SYT2 PE=2 SV=1	M	Cell wall/membrane/envelope biogenesis	hypothetical protein DAI22_01g379000 [Oryza sativa Japonica Group]
Oryza_sativa_newGene_16463	88	70	135	32	32	27	3.8756	3.3017	5.96649	1.56417	1.56865	1.48156	0.00161034	-1.45176	down	--	--	Molecular Function: protein binding (GO:0005515);;	--	--	--	--	F-box-like	--	S	Function unknown	uncharacterized protein LOC4330355 isoform X2 [Oryza sativa Japonica Group]
Oryza_sativa_newGene_4740	604	637	344	130	167	29	14.6341	16.3628	8.9947	3.55569	4.42972	0.871459	0.000205455	-2.1614	down	[TK]	Signal transduction mechanisms;; Transcription	Molecular Function: calcium ion binding (GO:0005509);; Molecular Function: GTP diphosphokinase activity (GO:0008728);; Cellular Component: chloroplast (GO:0009507);; Biological Process: guanosine tetraphosphate metabolic process (GO:0015969);;	K00951|0.0|dosa:Os05t0161200-01|K00951 GTP pyrophosphokinase [EC:2.7.6.5] | (RefSeq) Os05g0161200; RelA/SpoT domain containing protein.	Purine metabolism (ko00230)	[T]	Signal transduction mechanisms	Region found in RelA / SpoT proteins	Probable GTP diphosphokinase CRSH1, chloroplastic OS=Oryza sativa subsp. japonica OX=39947 GN=CRSH1 PE=2 SV=1	T	Signal transduction mechanisms	hypothetical protein EE612_027277 [Oryza sativa]
Os01t0585100-01.gene	56	42	54	88	152	114	2.23531	1.77074	2.15668	3.96243	6.76513	5.80677	0.00079256	1.44191	up	--	--	Molecular Function: hydrolase activity (GO:0016787);;	--	--	--	--	--	--	--	--	--
Os01t0646300-01.gene	182	130	197	305	590	236	5.47091	4.16149	5.91538	10.3809	19.6809	9.04474	0.000957371	1.33416	up	--	--	Cellular Component: cellular_component (GO:0005575);; Cellular Component: intracellular (GO:0005622);; Cellular Component: cell (GO:0005623);; Cellular Component: cytoplasm (GO:0005737);; Biological Process: organelle organization (GO:0006996);; Biological Process: biological_process (GO:0008150);; Cellular Component: chloroplast (GO:0009507);; Cellular Component: chloroplast thylakoid (GO:000953…	K02116|2.3e-10|dosa:Os01t0673800-01|K02116 ATP synthase protein I | (RefSeq) Os01g0673800; Similar to ATP synthase protein I -related.	--	--	--	--	--	S	Function unknown	protein CONSERVED ONLY IN THE GREEN LINEAGE 160, chloroplastic [Oryza sativa Japonica Group]
Oryza_sativa_newGene_6495	59	735	370	15	20	40	3.26939	40.5495	17.9171	0.782165	1.04901	2.45416	1.33636e-05	-3.61463	down	--	--	--	--	--	--	--	--	--	--	--	hypothetical protein GW17_00015875 [Ensete ventricosum]
Oryza_sativa_newGene_14737	759	1156	1335	1595	3065	1582	10.311	15.2163	16.6516	22.0181	41.4965	24.4124	0.000541962	1.16245	up	--	--	--	--	--	--	--	--	--	--	--	hypothetical protein OsI_04875 [Oryza sativa Indica Group]
Oryza_sativa_newGene_2275	112	87	151	61	47	27	2.64857	2.1852	3.55165	1.62816	1.23305	0.810619	0.0097337	-1.17355	down	[QV]	Secondary metabolites biosynthesis, transport and catabolism;; Defense mechanisms	Molecular Function: monooxygenase activity (GO:0004497);; Molecular Function: iron ion binding (GO:0005506);; Cellular Component: integral component of membrane (GO:0016021);; Molecular Function: oxidoreductase activity, acting on paired donors, with incorporation or reduction of molecular oxygen (GO:0016705);; Molecular Function: heme binding (GO:0020037);;	K13260|5.24e-149|qsu:112025873|K13260 isoflavone/4'-methoxyisoflavone 2'-hydroxylase [EC:1.14.14.90 1.14.14.89] | (RefSeq) cytochrome P450 81E8-like isoform X1	Isoflavonoid biosynthesis (ko00943)	[Q]	Secondary metabolites biosynthesis, transport and catabolism	Cytochrome P450	Cytochrome P450 81Q32 OS=Catharanthus roseus OX=4058 GN=CYP81Q32 PE=2 SV=1	Q	Secondary metabolites biosynthesis, transport and catabolism	putative cytochrome P450 [Oryza sativa Japonica Group]
Oryza_sativa_newGene_1331	2703	3039	2437	1347	1456	1001	70.1935	81.6537	60.0136	37.7086	41.0024	32.7148	7.81726e-05	-0.90126	down	[G]	Carbohydrate transport and metabolism	Molecular Function: trehalose-phosphatase activity (GO:0004805);; Biological Process: trehalose biosynthetic process (GO:0005992);;	K01087|1.41e-93|osa:4332996|K01087 trehalose 6-phosphate phosphatase [EC:3.1.3.12] | (RefSeq) probable trehalose-phosphate phosphatase 9	Starch and sucrose metabolism (ko00500)	[G]	Carbohydrate transport and metabolism	Trehalose-phosphatase	Probable trehalose-phosphate phosphatase 9 OS=Oryza sativa subsp. japonica OX=39947 GN=TPP9 PE=3 SV=1	G	Carbohydrate transport and metabolism	probable trehalose-phosphate phosphatase 9 [Oryza sativa Japonica Group]
Oryza_sativa_newGene_11981	1134	1107	926	1529	1919	2210	18.986	19.7783	16.3868	29.0249	35.4742	47.3722	0.00108916	1.08225	up	[F]	Nucleotide transport and metabolism	Molecular Function: formate-tetrahydrofolate ligase activity (GO:0004329);; Molecular Function: ATP binding (GO:0005524);;	K01938|0.0|dosa:Os09t0446800-01|K01938 formate--tetrahydrofolate ligase [EC:6.3.4.3] | (RefSeq) Os09g0446800; Similar to Formate--tetrahydrofolate ligase (EC 6.3.4.3) (Formyltetrahydrofolate synthetase) (10-formyletrahydrofolate synthetase) (FHS) (FTHFS).	One carbon pool by folate (ko00670);; Carbon metabolism (ko01200)	--	--	Formate--tetrahydrofolate ligase	Formate--tetrahydrofolate ligase OS=Arabidopsis thaliana OX=3702 GN=THFS PE=2 SV=1	F	Nucleotide transport and metabolism	formate--tetrahydrofolate ligase [Oryza sativa Japonica Group]
Os08t0154600-01.gene	9168	11851	5597	933	828	289	149.864	206.092	91.1376	17.2267	14.9395	5.97734	1.41366e-14	-3.55164	down	--	--	Molecular Function: DNA binding (GO:0003677);; Cellular Component: nucleus (GO:0005634);;	K12133|2.7e-25|dosa:Os08t0157600-01|K12133 MYB-related transcription factor LHY | (RefSeq) Os08g0157600, CIRCADIAN_CLOCK_ASSOCIATED_1, CCA1; MYB transcription factor, Circadian clock	Circadian rhythm - plant (ko04712)	--	--	--	--	K	Transcription	protein CCA1 isoform X3 [Oryza sativa Japonica Group]
Oryza_sativa_newGene_11087	2203	4617	4675	1663	1175	1764	89.586	199.534	189.14	76.1371	52.3977	90.608	0.00699147	-1.03677	down	--	--	Molecular Function: molecular_function (GO:0003674);; Molecular Function: binding (GO:0005488);; Cellular Component: cellular_component (GO:0005575);; Cellular Component: cell wall (GO:0005618);; Cellular Component: intracellular (GO:0005622);; Cellular Component: cell (GO:0005623);; Cellular Component: cytoplasm (GO:0005737);; Cellular Component: endoplasmic reticulum (GO:0005783);; Cellular Com…	--	--	--	--	Probable lipid transfer	Non-specific lipid transfer protein GPI-anchored 1 OS=Arabidopsis thaliana OX=3702 GN=LTPG1 PE=2 SV=1	S	Function unknown	non-specific lipid transfer protein GPI-anchored 1 isoform X2 [Oryza sativa Japonica Group]
Oryza_sativa_newGene_5500	5043	5637	5592	3462	3601	1975	76.1187	90.311	84.0668	58.9966	59.9852	37.631	0.00515732	-0.654326	down	--	--	Molecular Function: oxidoreductase activity (GO:0016491);;	K10767|9.14e-130|osa:107281123|K10767 mRNA N6-methyladenine demethylase [EC:1.14.11.53] | (RefSeq) uncharacterized protein LOC107281123	--	[S]	Function unknown	--	RNA demethylase ALKBH10B OS=Arabidopsis thaliana OX=3702 GN=ALKBH10B PE=1 SV=1	L	Replication, recombination and repair	uncharacterized protein LOC107281123 [Oryza sativa Japonica Group]
Oryza_sativa_newGene_16261	5466	7455	7193	3224	2844	3630	106.253	154.185	139.309	70.7985	61.071	89.4942	0.00517491	-0.791019	down	--	--	Molecular Function: iron ion binding (GO:0005506);; Biological Process: lipid biosynthetic process (GO:0008610);; Cellular Component: integral component of membrane (GO:0016021);; Molecular Function: oxidoreductase activity (GO:0016491);;	K15404|0.0|dosa:Os02t0621300-01|K15404 aldehyde decarbonylase [EC:4.1.99.5] | (RefSeq) Os02g0621300; Fatty acid hydroxylase domain containing protein.	Cutin, suberine and wax biosynthesis (ko00073)	--	--	WAX2 C-terminal domain	Very-long-chain aldehyde decarbonylase GL1-4 OS=Oryza sativa subsp. japonica OX=39947 GN=GL1-4 PE=2 SV=1	S	Function unknown	protein ECERIFERUM 1 [Oryza sativa Japonica Group]
Oryza_sativa_newGene_998	3679	3887	3989	4716	6051	4591	26.7328	30.0471	28.873	38.7193	48.5786	42.3084	0.00174617	0.632262	up	--	--	--	--	--	--	--	Protein of unknown function (DUF3741)	--	S	Function unknown	uncharacterized protein LOC4332440 isoform X1 [Oryza sativa Japonica Group]
Oryza_sativa_newGene_14498	8272	5099	4423	1024	720	1260	168.078	110.211	89.5206	23.4919	16.1622	32.4487	1.41117e-07	-2.32806	down	[O]	Posttranslational modification, protein turnover, chaperones	Molecular Function: ATP binding (GO:0005524);;	K03283|0.0|dosa:Os01t0840100-01|K03283 heat shock 70kDa protein 1/2/6/8 | (RefSeq) Os01g0840100; Heat shock protein Hsp70 family protein.	Spliceosome (ko03040);; Protein processing in endoplasmic reticulum (ko04141);; Endocytosis (ko04144)	[O]	Posttranslational modification, protein turnover, chaperones	Hsp70 protein	Heat shock 70 kDa protein 4 OS=Arabidopsis thaliana OX=3702 GN=HSP70-4 PE=1 SV=1	O	Posttranslational modification, protein turnover, chaperones	probable mediator of RNA polymerase II transcription subunit 37c [Oryza sativa Japonica Group]
Oryza_sativa_newGene_15485	5309	6143	5221	3078	2540	1991	107.551	132.646	105.658	70.4482	56.8487	51.0859	4.54503e-05	-0.92361	down	[G]	Carbohydrate transport and metabolism	Cellular Component: integral component of membrane (GO:0016021);; Molecular Function: transmembrane transporter activity (GO:0022857);;	K03444|2.36e-59|var:108337068|K03444 MFS transporter, SP family, ERD6-like sugar transporter | (RefSeq) sugar transporter ERD6-like 6	--	[R]	General function prediction only	Sugar (and other) transporter	Probable plastidic glucose transporter 2 OS=Arabidopsis thaliana OX=3702 GN=At1g67300 PE=2 SV=1	U	Intracellular trafficking, secretion, and vesicular transport	probable plastidic glucose transporter 2 [Oryza sativa Japonica Group]
Oryza_sativa_newGene_13354	545	490	510	838	1671	723	25.2675	21.8601	23.1526	41.4544	81.7828	39.5705	0.000383065	1.24735	up	--	--	Cellular Component: mitochondrion (GO:0005739);; Cellular Component: glycine cleavage complex (GO:0005960);; Biological Process: glycine decarboxylation via glycine cleavage system (GO:0019464);;	K02437|3.14e-14|dosa:Os10t0516100-01|K02437 glycine cleavage system H protein | (RefSeq) Os10g0516100; Similar to Glycine cleavage system H protein, mitochondrial precursor.	Glycine, serine and threonine metabolism (ko00260);; Glyoxylate and dicarboxylate metabolism (ko00630);; Carbon metabolism (ko01200)	--	--	--	Glycine cleavage system H protein, mitochondrial OS=Oryza sativa subsp. indica OX=39946 GN=GDCSH PE=2 SV=1	E	Amino acid transport and metabolism	H protein subunit of glycine decarboxylase 3'-partial, partial [Oryza sativa Japonica Group]
Oryza_sativa_newGene_14393	71	30	79	0	0	0	2.22298	1.00423	2.47286	0	0	0	2.04139e-08	-8.12575	down	[M]	Cell wall/membrane/envelope biogenesis	Molecular Function: protein serine/threonine kinase activity (GO:0004674);; Molecular Function: ATP binding (GO:0005524);; Cellular Component: integral component of membrane (GO:0016021);;	K20181|1.97e-45|mtr:MTR_5g026090|K20181 vacuolar protein sorting-associated protein 18 | (RefSeq) vacuolar sorting-associated-like protein	--	--	--	Protein kinase domain	Probable LRR receptor-like serine/threonine-protein kinase At3g47570 OS=Arabidopsis thaliana OX=3702 GN=At3g47570 PE=2 SV=1	T	Signal transduction mechanisms	hypothetical protein DAI22_01g034108 [Oryza sativa Japonica Group]
Oryza_sativa_newGene_1336	11733	14374	11096	2479	2208	997	225.335	298.065	214.291	53.0862	46.1387	24.1072	2.82165e-14	-2.53708	down	--	--	Biological Process: regulation of transcription, DNA-templated (GO:0006355);; Biological Process: circadian rhythm (GO:0007623);;	--	--	--	--	--	Protein LNK1 OS=Arabidopsis thaliana OX=3702 GN=LNK1 PE=1 SV=1	S	Function unknown	hypothetical protein EE612_017784 [Oryza sativa]
Oryza_sativa_newGene_6664	388	513	750	84	195	16	21.4747	29.9856	40.6879	5.20723	11.644	1.00584	0.00065689	-2.33856	down	--	--	Cellular Component: plasma membrane (GO:0005886);; Cellular Component: integral component of membrane (GO:0016021);;	--	--	--	--	Domain of unknown function (DUF588)	Casparian strip membrane protein 3 OS=Oryza sativa subsp. indica OX=39946 GN=OsI_22263 PE=2 SV=1	S	Function unknown	hypothetical protein E2562_006205 [Oryza meyeriana var. granulata]
Oryza_sativa_newGene_5864	27	60	105	17	9	5	1.03419	2.42524	3.98885	0.736642	0.347866	0.230321	0.00158406	-2.39752	down	--	--	--	--	--	--	--	--	--	--	--	hypothetical protein EE612_002826 [Oryza sativa]
Os01t0229700-00.gene	132	120	192	194	361	262	4.14834	4.02177	6.02653	6.9071	12.5689	10.465	0.00313306	1.11821	up	--	--	Cellular Component: anchored component of plasma membrane (GO:0046658);;	--	--	--	--	DREPP plasma membrane polypeptide	Salt stress root protein RS1 OS=Oryza sativa subsp. indica OX=39946 GN=OsI_001009 PE=1 SV=1	--	--	--
Oryza_sativa_newGene_10076	3333	3459	3418	2100	1798	1559	63.2952	70.1144	66.9195	45.2858	38.2788	39.2682	0.000657929	-0.686086	down	[G]	Carbohydrate transport and metabolism	Biological Process: carbohydrate metabolic process (GO:0005975);; Molecular Function: carbohydrate binding (GO:0030246);; Molecular Function: glucose-6-phosphate 1-epimerase activity (GO:0047938);;	K01792|4.48e-90|obr:102715137|K01792 glucose-6-phosphate 1-epimerase [EC:5.1.3.15] | (RefSeq) putative glucose-6-phosphate 1-epimerase	Glycolysis / Gluconeogenesis (ko00010)	[G]	Carbohydrate transport and metabolism	Aldose 1-epimerase	Putative glucose-6-phosphate 1-epimerase OS=Cenchrus ciliaris OX=35872 PE=2 SV=1	G	Carbohydrate transport and metabolism	PREDICTED: putative glucose-6-phosphate 1-epimerase [Oryza brachyantha]
Os04t0620950-01.gene	61	92	84	118	137	128	1.77433	2.84278	2.43969	3.8788	4.41159	4.75355	0.00858573	0.936203	up	--	--	Molecular Function: molecular_function (GO:0003674);; Molecular Function: nucleic acid binding (GO:0003676);; Molecular Function: RNA binding (GO:0003723);; Molecular Function: catalytic activity (GO:0003824);; Molecular Function: nuclease activity (GO:0004518);; Molecular Function: endonuclease activity (GO:0004519);; Molecular Function: binding (GO:0005488);; Cellular Component: cellular_compon…	--	--	[R]	General function prediction only	PPR repeat family	Pentatricopeptide repeat-containing protein At1g80550, mitochondrial OS=Arabidopsis thaliana OX=3702 GN=At1g80550 PE=1 SV=1	S	Function unknown	hypothetical protein OsI_17648 [Oryza sativa Indica Group]
Oryza_sativa_newGene_12592	455	1008	824	389	362	132	8.23393	18.9311	14.9507	7.19552	7.8806	2.48902	0.00734856	-1.18462	down	[L]	Replication, recombination and repair	Molecular Function: deoxyribodipyrimidine photo-lyase activity (GO:0003904);; Biological Process: DNA repair (GO:0006281);; Cellular Component: integral component of membrane (GO:0016021);;	K01669|2.70e-284|osa:9272017|K01669 deoxyribodipyrimidine photo-lyase [EC:4.1.99.3] | (RefSeq) deoxyribodipyrimidine photo-lyase isoform X1	--	[LT]	Replication, recombination and repair;; Signal transduction mechanisms	DNA photolyase	Deoxyribodipyrimidine photo-lyase OS=Oryza sativa subsp. japonica OX=39947 GN=PHR PE=1 SV=1	--	--	deoxyribodipyrimidine photo-lyase isoform X2 [Oryza sativa Japonica Group]
Os06t0592950-00.gene	24	32	17	42	128	96	2.43244	3.42787	1.70776	4.84417	14.3994	12.3484	0.000889578	2.09359	up	--	--	Molecular Function: glycine dehydrogenase (decarboxylating) activity (GO:0004375);; Cellular Component: mitochondrion (GO:0005739);; Biological Process: glycine catabolic process (GO:0006546);;	--	--	--	--	--	--	E	Amino acid transport and metabolism	hypothetical protein SETIT_5G291800v2 [Setaria italica]
Oryza_sativa_newGene_15886	0	5	0	142	74	68	0	0.12513	0	3.82146	1.89451	2.03024	5.05778e-09	6.04218	up	--	--	--	--	--	--	--	--	--	--	--	Os03g0733332 [Oryza sativa Japonica Group]
Oryza_sativa_newGene_14275	1589	1034	5646	944	893	171	66.1938	45.0891	236.24	44.5914	40.9347	8.00061	0.00793494	-1.84632	down	--	--	Cellular Component: nucleus (GO:0005634);; Cellular Component: chromosome (GO:0005694);; Molecular Function: zinc ion binding (GO:0008270);; Molecular Function: histone-lysine N-methyltransferase activity (GO:0018024);;	K11433|9.30e-164|dosa:Os01t0772150-00|K11433 [histone H3]-lysine36 N-dimethyltransferase SETMAR [EC:2.1.1.357] | (RefSeq) Os01g0772150; Similar to histone-lysine N-methyltransferase SUVR3.	Lysine degradation (ko00310)	[BK]	Chromatin structure and dynamics;; Transcription	Pre-SET motif	Histone-lysine N-methyltransferase SUVR3 OS=Arabidopsis thaliana OX=3702 GN=SUVR3 PE=2 SV=4	--	--	histone-lysine N-methyltransferase SUVR3 [Oryza sativa Japonica Group]
Oryza_sativa_newGene_35	278	547	869	18	39	114	8.76899	18.3559	27.2977	0.639904	1.33384	4.56096	7.31839e-05	-2.91828	down	--	--	--	--	--	--	--	Probable lipid transfer	--	S	Function unknown	hypothetical protein OsI_08758 [Oryza sativa Indica Group]
Os05t0414300-02.gene	181	225	203	364	334	294	4.18202	5.51906	4.65981	9.50785	8.5246	8.62027	0.000207698	0.929234	up	--	--	Molecular Function: nucleic acid binding (GO:0003676);; Molecular Function: zinc ion binding (GO:0008270);;	K13946|9.2e-20|dosa:Os05t0447200-01|K13946 auxin influx carrier (AUX1 LAX family) | (RefSeq) Os05g0447200; Similar to auxin transporter-like protein 1.	Plant hormone signal transduction (ko04075)	[E]	Amino acid transport and metabolism	--	Auxin transporter-like protein 2 OS=Oryza sativa subsp. japonica OX=39947 GN=Os05g0447200 PE=2 SV=1	E	Amino acid transport and metabolism	unknown [Zea mays]
Oryza_sativa_newGene_7909	2494	1497	549	41	26	37	57.5026	36.7219	12.606	1.05414	0.639119	1.0583	2.97728e-18	-5.26045	down	--	--	Molecular Function: DNA binding (GO:0003677);; Cellular Component: nucleus (GO:0005634);;	K12133|1.31e-38|pavi:110764006|K12133 MYB-related transcription factor LHY | (RefSeq) protein LHY-like isoform X1	Circadian rhythm - plant (ko04712)	[O]	Posttranslational modification, protein turnover, chaperones	Myb-like DNA-binding domain	Protein REVEILLE 2 OS=Arabidopsis thaliana OX=3702 GN=RVE2 PE=1 SV=1	K	Transcription	hypothetical protein EE612_036600 [Oryza sativa]
Oryza_sativa_newGene_16204	42	167	69	0	0	12	1.08482	4.99286	1.96562	0	0	0.393589	0.00379232	-4.08466	down	--	--	Molecular Function: protein serine/threonine phosphatase activity (GO:0004722);; Molecular Function: magnesium-dependent protein serine/threonine phosphatase activity (GO:0004724);;	K17499|6.43e-240|osa:107275609|K17499 protein phosphatase 1G [EC:3.1.3.16] | (RefSeq) probable protein phosphatase 2C 21	--	[T]	Signal transduction mechanisms	Protein phosphatase 2C	Probable protein phosphatase 2C 21 OS=Oryza sativa subsp. japonica OX=39947 GN=Os02g0606900 PE=2 SV=2	T	Signal transduction mechanisms	probable protein phosphatase 2C 21 isoform X1 [Oryza sativa Japonica Group]
Oryza_sativa_newGene_6883	69	137	51	23	11	0	1.89545	3.98826	1.68306	0.949848	0.328142	0	0.00755497	-2.79718	down	--	--	Cellular Component: integral component of membrane (GO:0016021);;	--	--	--	--	--	Uncharacterized membrane protein At3g27390 OS=Arabidopsis thaliana OX=3702 GN=At3g27390 PE=1 SV=2	S	Function unknown	uncharacterized membrane protein At3g27390 isoform X3 [Oryza sativa Japonica Group]
Oryza_sativa_newGene_12790	39	149	211	13	15	6	1.72443	6.79205	8.51074	0.493873	0.561699	0.250231	3.62647e-06	-3.315	down	--	--	--	--	--	--	--	Domain of unknown function (DUF834)	--	--	--	retrotransposon protein, putative, unclassified [Oryza sativa Japonica Group]
Os07t0548100-00.gene	111	658	318	0	6	0	3.04287	19.3081	8.7442	0	0.175254	0	3.03922e-12	-7.32077	down	--	--	Molecular Function: DNA binding (GO:0003677);; Cellular Component: nucleus (GO:0005634);; Biological Process: regulation of transcription, DNA-templated (GO:0006355);; Biological Process: pollen development (GO:0009555);; Biological Process: anther development (GO:0048653);;	--	--	--	--	No apical meristem (NAM) protein	NAC transcription factor ONAC010 OS=Oryza sativa subsp. indica OX=39946 GN=ONAC010 PE=3 SV=1	K	Transcription	RecName: Full=NAC transcription factor ONAC010 [Oryza sativa Indica Group]
Oryza_sativa_newGene_692	13305	7954	9065	3522	3056	4640	300.352	191.006	203.842	89.8034	76.21	132.836	0.00268497	-1.19054	down	[I]	Lipid transport and metabolism	Molecular Function: inositol-3-phosphate synthase activity (GO:0004512);; Biological Process: inositol biosynthetic process (GO:0006021);; Biological Process: phospholipid biosynthetic process (GO:0008654);;	K01858|0.0|dosa:Os03t0192700-01|K01858 myo-inositol-1-phosphate synthase [EC:5.5.1.4] | (RefSeq) Os03g0192700, INO1, INOSITOL_1-PHOSPHATE_SYNTHASE-1; Similar to Myo-inositol-1-phosphate synthase.	Inositol phosphate metabolism (ko00562)	[I]	Lipid transport and metabolism	Myo-inositol-1-phosphate synthase	Inositol-3-phosphate synthase 1 OS=Oryza sativa subsp. japonica OX=39947 GN=RINO1 PE=1 SV=2	I	Lipid transport and metabolism	myo-inositol 3-phosphate synthase 1 [Oryza sativa Indica Group]
Oryza_sativa_newGene_16334	58	78	24	0	0	0	2.78545	2.62763	0.677693	0	0	0	1.0779e-07	-7.97863	down	--	--	--	--	--	--	--	Remorin, C-terminal region	Remorin 1.4 OS=Arabidopsis thaliana OX=3702 GN=REM1.4 PE=1 SV=1	S	Function unknown	remorin [Oryza sativa Japonica Group]
Oryza_sativa_newGene_5653	81	341	252	834	1313	358	2.95151	11.6791	7.82638	28.1997	46.9747	16.7947	0.000246929	2.08697	up	--	--	--	--	--	--	--	--	--	--	--	hypothetical protein EE612_006981 [Oryza sativa]
Oryza_sativa_newGene_12135	3269	6915	8240	1377	960	346	97.1534	218.645	243.975	46.2079	31.5006	13.0147	9.82041e-08	-2.58502	down	--	--	Biological Process: mRNA splicing, via spliceosome (GO:0000398);; Molecular Function: RNA binding (GO:0003723);; Molecular Function: metal ion binding (GO:0046872);; Cellular Component: U2AF (GO:0089701);;	K12836|9.37e-182|dosa:Os09t0491756-01|K12836 splicing factor U2AF 35 kDa subunit | (RefSeq) Os09g0491756, C3H60, ZINC_FINGER_CCCH_DOMAIN-CONTAINING_PROTEIN_60; U2 snRNP auxiliary factor, small subunit.	Spliceosome (ko03040)	[A]	RNA processing and modification	Zinc finger C-x8-C-x5-C-x3-H type (and similar)	Splicing factor U2af small subunit A OS=Oryza sativa subsp. japonica OX=39947 GN=U2AF35A PE=2 SV=1	A	RNA processing and modification	splicing factor U2af small subunit A [Oryza sativa Japonica Group]
Oryza_sativa_newGene_4505	238	197	660	27	72	12	4.57557	4.02144	12.6372	0.567336	1.52444	0.281891	4.67926e-06	-3.11405	down	--	--	Molecular Function: nucleic acid binding (GO:0003676);; Molecular Function: zinc ion binding (GO:0008270);;	K05665|1.07e-44|obr:102709360|K05665 ATP-binding cassette, subfamily C (CFTR/MRP), member 1 [EC:7.6.2.3] | (RefSeq) ABC transporter C family member 4-like	ABC transporters (ko02010)	--	--	Retrotransposon gag protein	--	L	Replication, recombination and repair	OSJNBa0032N05.13 [Oryza sativa Japonica Group]
Oryza_sativa_newGene_15533	20	2662	1233	32	17	0	0.454544	65.0972	28.454	0.82072	0.425958	0	0.00161301	-6.15681	down	[QV]	Secondary metabolites biosynthesis, transport and catabolism;; Defense mechanisms	Molecular Function: monooxygenase activity (GO:0004497);; Molecular Function: iron ion binding (GO:0005506);; Cellular Component: integral component of membrane (GO:0016021);; Molecular Function: oxidoreductase activity, acting on paired donors, with incorporation or reduction of molecular oxygen (GO:0016705);; Molecular Function: heme binding (GO:0020037);;	K15402|1.77e-125|atr:110008559|K15402 fatty acid omega-hydroxylase [EC:1.14.-.-] | (RefSeq) cytochrome P450 86B1-like	Cutin, suberine and wax biosynthesis (ko00073)	[QI]	Secondary metabolites biosynthesis, transport and catabolism;; Lipid transport and metabolism	Cytochrome P450	Noroxomaritidine synthase OS=Narcissus aff. pseudonarcissus MK-2014 OX=1540222 GN=Cyp96T1 PE=1 SV=1	Q	Secondary metabolites biosynthesis, transport and catabolism	noroxomaritidine synthase [Oryza sativa Japonica Group]
Oryza_sativa_newGene_2821	40	24	35	119	67	66	0.881196	0.566061	0.785583	3.02247	1.6671	1.86892	0.00229513	1.55265	up	[H]	Coenzyme transport and metabolism	Molecular Function: O-methyltransferase activity (GO:0008171);; Biological Process: methylation (GO:0032259);; Molecular Function: protein dimerization activity (GO:0046983);;	K16040|2.22e-127|sbi:8070360|K16040 trans-resveratrol di-O-methyltransferase [EC:2.1.1.240] | (RefSeq) acetylserotonin O-methyltransferase 2	Stilbenoid, diarylheptanoid and gingerol biosynthesis (ko00945)	[R]	General function prediction only	O-methyltransferase domain	Acetylserotonin O-methyltransferase 1 OS=Oryza sativa subsp. japonica OX=39947 GN=ASMT1 PE=1 SV=1	S	Function unknown	hypothetical protein OsI_38079 [Oryza sativa Indica Group]
Oryza_sativa_newGene_5152	283	269	281	133	133	51	18.6949	18.8713	18.4884	9.90346	9.70349	4.21454	0.00186998	-1.22298	down	--	--	--	--	--	--	--	Chlorophyll A-B binding protein	Light-harvesting complex-like protein OHP1, chloroplastic OS=Arabidopsis thaliana OX=3702 GN=OHP1 PE=1 SV=1	S	Function unknown	light-harvesting complex-like protein OHP1, chloroplastic [Oryza sativa Japonica Group]
Oryza_sativa_newGene_12698	705	1130	1057	519	460	425	7.01126	12.1514	13.635	7.73574	5.12075	6.66708	0.00203383	-0.80315	down	[T]	Signal transduction mechanisms	Molecular Function: ATP binding (GO:0005524);; Cellular Component: integral component of membrane (GO:0016021);; Molecular Function: ATPase activity (GO:0016887);;	K08712|1.12e-151|gsl:Gasu_29800|K08712 ATP-binding cassette, subfamily G (WHITE), member 2, SNQ2 | (RefSeq) ABC transporter, ATP-binding protein	ABC transporters (ko02010)	[Q]	Secondary metabolites biosynthesis, transport and catabolism	ABC-2 type transporter	ABC transporter G family member 51 OS=Oryza sativa subsp. japonica OX=39947 GN=ABCG51 PE=3 SV=1	Q	Secondary metabolites biosynthesis, transport and catabolism	PDR-like ABC transpoter [Oryza sativa Japonica Group]
Oryza_sativa_newGene_7395	658	1053	705	206	184	129	18.369	31.6864	19.5461	6.40817	5.60415	4.53615	8.07994e-11	-2.01031	down	[C]	Energy production and conversion	--	K11168|6.19e-204|dosa:Os06t0590301-01|K11168 dehydrogenase/reductase SDR family member 12 [EC:1.1.-.-] | (RefSeq) Os06g0590301; Similar to short-chain dehydrogenase/reductase (SDR) family protein.	--	[Q]	Secondary metabolites biosynthesis, transport and catabolism	short chain dehydrogenase	Protochlorophyllide reductase, chloroplastic OS=Marchantia paleacea OX=56867 GN=PORA PE=2 SV=1	Q	Secondary metabolites biosynthesis, transport and catabolism	dehydrogenase/reductase SDR family member 12 [Oryza sativa Japonica Group]
Oryza_sativa_newGene_10073	234	288	408	120	144	93	10.5931	13.8287	18.3833	6.09624	7.17819	5.32957	0.000207437	-1.15348	down	--	--	--	--	--	--	--	--	--	--	--	hypothetical protein OsI_28367 [Oryza sativa Indica Group]
Oryza_sativa_newGene_6486	1769	1408	1660	1997	2430	3025	37.5976	31.8391	35.1527	47.9498	57.0641	81.5576	0.00970568	0.878275	up	--	--	Molecular Function: beta-glucuronidase activity (GO:0004566);; Biological Process: metabolic process (GO:0008152);; Cellular Component: membrane (GO:0016020);;	K07964|0.0|osa:4340299|K07964 heparanase [EC:3.2.1.166] | (RefSeq) heparanase-like protein 3	Glycosaminoglycan degradation (ko00531)	--	--	Glycosyl hydrolase family 79, N-terminal domain	Heparanase-like protein 3 OS=Arabidopsis thaliana OX=3702 GN=At5g34940 PE=2 SV=2	S	Function unknown	heparanase-like protein 3 [Oryza sativa Japonica Group]
Os08t0481950-01.gene	3	4	5	53	46	16	0.064856	0.116381	0.121391	1.61052	1.36897	0.524298	3.0673e-05	3.44015	up	--	--	--	--	--	--	--	--	--	--	--	hypothetical protein [Oryza sativa Japonica Group]
Oryza_sativa_newGene_12007	333	439	180	619	720	596	9.53497	14.0521	5.12245	20.0874	22.7787	21.6499	0.0028382	1.22948	up	--	--	Cellular Component: Golgi membrane (GO:0000139);; Biological Process: protein glycosylation (GO:0006486);; Cellular Component: integral component of membrane (GO:0016021);; Molecular Function: transferase activity, transferring glycosyl groups (GO:0016757);;	K20855|4.43e-298|dosa:Os09t0452900-01|K20855 beta-1,3-galactosyltransferase 1/2/3/4/5/7/8 [EC:2.4.1.-] | (RefSeq) Os09g0452900; Glycosyl transferase, family 31 protein.	--	[G]	Carbohydrate transport and metabolism	Galactosyltransferase	Beta-1,3-galactosyltransferase 7 OS=Arabidopsis thaliana OX=3702 GN=B3GALT7 PE=2 SV=1	G	Carbohydrate transport and metabolism	beta-1,3-galactosyltransferase 7 [Oryza sativa Japonica Group]
Os01t0670100-01.gene	145	205	211	377	646	206	2.66146	4.00606	3.85423	7.81397	13.1088	4.78388	0.00137567	1.31255	up	--	--	Cellular Component: integral component of membrane (GO:0016021);;	--	--	--	--	--	--	I	Lipid transport and metabolism	phosphatidylinositol/phosphatidylcholine transfer protein SFH6 isoform X2 [Oryza sativa Japonica Group]
Oryza_sativa_newGene_2030	197	273	188	104	59	62	3.3834	4.99431	3.21271	2.01155	1.10546	1.35006	0.000913409	-1.33156	down	[T]	Signal transduction mechanisms	Molecular Function: protein kinase activity (GO:0004672);; Molecular Function: calcium ion binding (GO:0005509);; Molecular Function: ATP binding (GO:0005524);; Biological Process: response to osmotic stress (GO:0006970);; Biological Process: pollen maturation (GO:0010152);; Biological Process: positive regulation of response to water deprivation (GO:1902584);;	K13412|0.0|dosa:Os03t0688300-01|K13412 calcium-dependent protein kinase [EC:2.7.11.1] | (RefSeq) Os03g0688300, CALCIUM-DEPENDENT_PROTEIN_KINASE_9, CDPK9; Similar to Calcium-dependent protein kinase.	Plant-pathogen interaction (ko04626)	[T]	Signal transduction mechanisms	Protein kinase domain	Calcium-dependent protein kinase 9 OS=Oryza sativa subsp. japonica OX=39947 GN=CPK9 PE=2 SV=1	T	Signal transduction mechanisms	calcium-dependent protein kinase 9 [Oryza sativa Japonica Group]
Oryza_sativa_newGene_1430	92	331	186	57	66	30	3.16769	12.1462	6.37113	2.19569	2.50801	1.31153	0.00125967	-1.78471	down	--	--	--	K17795|2.80e-142|dosa:Os03t0415500-01|K17795 mitochondrial import inner membrane translocase subunit TIM17 | (RefSeq) Os03g0415500; Mitochondrial import inner membrane translocase, subunit Tim17/22 family protein.	--	[U]	Intracellular trafficking, secretion, and vesicular transport	Tim17/Tim22/Tim23/Pmp24 family	Mitochondrial import inner membrane translocase subunit TIM17-1 OS=Arabidopsis thaliana OX=3702 GN=TIM17-1 PE=2 SV=1	U	Intracellular trafficking, secretion, and vesicular transport	hypothetical protein OsI_12043 [Oryza sativa Indica Group]
Os04t0440300-01.gene	29	46	128	8	13	3	0.97852	1.64833	4.30177	0.295532	0.470565	0.092562	0.000552027	-2.8574	down	--	--	--	--	--	--	--	--	--	--	--	unknown protein [Oryza sativa Japonica Group]
Os11t0150100-02.gene	54	85	27	12	5	15	1.62188	2.71677	0.7932	0.383313	0.141558	0.56952	0.00855813	-2.11563	down	--	--	Molecular Function: acid phosphatase activity (GO:0003993);; Molecular Function: metal ion binding (GO:0046872);;	K22390|1.3e-109|osa:4349796|K22390 acid phosphatase type 7 | (RefSeq) probable purple acid phosphatase 20	--	[G]	Carbohydrate transport and metabolism	Iron/zinc purple acid phosphatase-like protein C	Probable purple acid phosphatase 20 OS=Arabidopsis thaliana OX=3702 GN=PAP20 PE=2 SV=1	G	Carbohydrate transport and metabolism	probable purple acid phosphatase 20 [Oryza sativa Japonica Group]
Oryza_sativa_newGene_11738	274	9668	1811	169	509	25	12.1953	458.818	80.4506	8.48966	25.0754	1.40761	0.00674907	-3.92688	down	[O]	Posttranslational modification, protein turnover, chaperones	Molecular Function: cysteine-type peptidase activity (GO:0008234);;	K16292|1.25e-62|vvi:100247167|K16292 KDEL-tailed cysteine endopeptidase [EC:3.4.22.-] | (RefSeq) senescence-specific cysteine protease SAG39	--	[O]	Posttranslational modification, protein turnover, chaperones	Papain family cysteine protease	Senescence-specific cysteine protease SAG12 OS=Arabidopsis thaliana OX=3702 GN=SAG12 PE=1 SV=1	O	Posttranslational modification, protein turnover, chaperones	putative cysteine proteinase [Oryza sativa Japonica Group]
Oryza_sativa_newGene_102	216	553	452	156	108	24	9.60148	26.1473	20.006	7.82291	5.30565	1.32747	0.00196819	-1.91228	down	--	--	Molecular Function: molecular_function (GO:0003674);; Molecular Function: transcription factor activity, sequence-specific DNA binding (GO:0003700);; Biological Process: regulation of transcription, DNA-templated (GO:0006355);; Biological Process: biological_process (GO:0008150);; Biological Process: regulation of biosynthetic process (GO:0009889);; Biological Process: regulation of gene expressi…	K23460|1.45e-18|cam:101497150|K23460 Rab proteins geranylgeranyltransferase component A | (RefSeq) uncharacterized LOC101497150	--	--	--	RWP-RK domain	Protein RKD1 OS=Arabidopsis thaliana OX=3702 GN=RKD1 PE=3 SV=1	K	Transcription	hypothetical protein OsI_08918 [Oryza sativa Indica Group]
Oryza_sativa_newGene_3986	2906	1253	1474	615	368	489	105.694	48.4693	53.4064	25.2449	14.766	22.5411	0.000184397	-1.73508	down	--	--	Molecular Function: transcription factor activity, sequence-specific DNA binding (GO:0003700);; Cellular Component: nucleus (GO:0005634);; Cellular Component: host cell nucleus (GO:0042025);; Molecular Function: sequence-specific DNA binding (GO:0043565);;	K09419|3.70e-161|dosa:Os04t0568700-00|K09419 heat shock transcription factor, other eukaryote | (RefSeq) Os04g0568700, HSFB2A, HEAT_STRESS_TRANSCRIPTION_FACTOR_B2A; Similar to Heat stress transcription factor Spl7 (Heat shock transcription factor) (Heat shock factor RHSF10).	--	[K]	Transcription	HSF-type DNA-binding	Heat stress transcription factor B-2a OS=Oryza sativa subsp. japonica OX=39947 GN=HSFB2A PE=2 SV=2	K	Transcription	hypothetical protein OsI_17023 [Oryza sativa Indica Group]
Oryza_sativa_newGene_3736	412	894	879	1443	2048	714	9.39638	21.6875	19.9702	37.2076	51.6331	20.6566	0.00590955	1.1414	up	--	--	Molecular Function: transmembrane receptor protein serine/threonine kinase activity (GO:0004675);; Molecular Function: ATP binding (GO:0005524);; Cellular Component: plasma membrane (GO:0005886);; Biological Process: protein phosphorylation (GO:0006468);; Cellular Component: integral component of membrane (GO:0016021);;	K13436|1.27e-61|osa:4336242|K13436 pto-interacting protein 1 [EC:2.7.11.1] | (RefSeq) PTI1-like tyrosine-protein kinase 3	Plant-pathogen interaction (ko04626)	--	--	--	--	T	Signal transduction mechanisms	hypothetical protein EE612_024116 [Oryza sativa]
Oryza_sativa_newGene_2075	464	381	378	630	830	466	24.3402	21.2442	19.7129	37.2925	48.0638	30.9964	0.00388841	0.842744	up	[J]	Translation, ribosomal structure and biogenesis	Molecular Function: RNA binding (GO:0003723);; Molecular Function: structural constituent of ribosome (GO:0003735);; Cellular Component: ribosome (GO:0005840);; Biological Process: translation (GO:0006412);;	K02952|7.45e-111|dosa:Os03t0704000-00|K02952 small subunit ribosomal protein S13 | (RefSeq) Os03g0704000; Similar to 30S ribosomal protein S13.	Ribosome (ko03010)	[J]	Translation, ribosomal structure and biogenesis	Ribosomal protein S13/S18	30S ribosomal protein S13, chloroplastic OS=Spinacia oleracea OX=3562 GN=RPS13 PE=1 SV=3	J	Translation, ribosomal structure and biogenesis	30S ribosomal protein S13, chloroplastic [Oryza sativa Japonica Group]
Oryza_sativa_newGene_1026	20	122	34	4	0	4	0.701109	4.73493	1.34322	0.153121	0	0.174568	0.0003346	-4.16325	down	--	--	--	--	--	--	--	--	--	--	--	hypothetical protein DAI22_03g138000 [Oryza sativa Japonica Group]
Oryza_sativa_newGene_9919	455	489	516	915	1360	523	9.55357	10.9112	10.7966	21.7085	31.5609	13.9297	0.000696077	1.11783	up	--	--	Cellular Component: nucleus (GO:0005634);; Cellular Component: chloroplast (GO:0009507);;	--	--	[R]	General function prediction only	PPR repeat family	Pentatricopeptide repeat-containing protein At3g59040 OS=Arabidopsis thaliana OX=3702 GN=At3g59040 PE=2 SV=2	S	Function unknown	hypothetical protein EE612_042572 [Oryza sativa]
Os04t0603200-01.gene	0	52	22	52	249	342	0	2.24962	0.890074	2.35985	11.1943	17.6422	0.00295754	3.46611	up	--	--	Molecular Function: ATP binding (GO:0005524);; Cellular Component: integral component of membrane (GO:0016021);; Molecular Function: ATPase activity (GO:0016887);; Molecular Function: ATPase activity, coupled to transmembrane movement of substances (GO:0042626);;	K05665|8.5e-10|sbi:8066798|K05665 ATP-binding cassette, subfamily C (CFTR/MRP), member 1 [EC:7.6.2.3] | (RefSeq) ABC transporter C family member 2	ABC transporters (ko02010)	[Q]	Secondary metabolites biosynthesis, transport and catabolism	--	ABC transporter C family member 1 OS=Arabidopsis thaliana OX=3702 GN=ABCC1 PE=1 SV=1	Q	Secondary metabolites biosynthesis, transport and catabolism	unnamed protein product [Triticum turgidum subsp. durum]
Oryza_sativa_newGene_4438	152	440	560	150	156	76	2.55252	6.89653	7.53375	2.7513	2.37621	1.25722	0.00641437	-1.36255	down	--	--	Molecular Function: DNA binding (GO:0003677);; Cellular Component: nucleus (GO:0005634);; Biological Process: regulation of transcription, DNA-templated (GO:0006355);;	--	--	--	--	No apical meristem (NAM) protein	--	K	Transcription	NAC transcription factor NAM-B2 isoform X1 [Oryza sativa Japonica Group]
Oryza_sativa_newGene_7622	372	305	274	515	595	397	19.4244	16.9401	14.2659	30.4069	34.3656	26.2862	0.00358884	0.857432	up	[J]	Translation, ribosomal structure and biogenesis	Molecular Function: structural constituent of ribosome (GO:0003735);; Cellular Component: ribosome (GO:0005840);; Biological Process: translation (GO:0006412);; Cellular Component: chloroplast (GO:0009507);;	K02916|3.45e-88|dosa:Os06t0647100-01|K02916 large subunit ribosomal protein L35 | (RefSeq) Os06g0647100; Similar to 50S ribosomal protein L35, chloroplast precursor (CL35).	Ribosome (ko03010)	--	--	Ribosomal protein L35	50S ribosomal protein L35, chloroplastic OS=Spinacia oleracea OX=3562 GN=RPL35 PE=1 SV=1	J	Translation, ribosomal structure and biogenesis	50S ribosomal protein L35, chloroplastic [Oryza sativa Japonica Group]
Os01t0899000-01.gene	48	305	238	19	66	5	1.93522	13.1323	9.59272	0.837335	2.9489	0.231911	0.00440541	-2.54964	down	--	--	--	--	--	--	--	--	--	--	--	hypothetical protein OsI_05048 [Oryza sativa Indica Group]
Oryza_sativa_newGene_5006	36	843	198	0	13	7	1.63641	40.8669	8.9675	0	0.640554	0.394458	2.40364e-06	-5.49569	down	--	--	Cellular Component: integral component of membrane (GO:0016021);;	--	--	--	--	--	--	--	--	uncharacterized protein LOC4338197 [Oryza sativa Japonica Group]
Oryza_sativa_newGene_28	679	767	494	954	1035	1269	12.7509	14.4799	9.29007	19.9422	20.9465	30.059	0.00562995	0.991101	up	--	--	Cellular Component: nucleus (GO:0005634);; Molecular Function: zinc ion binding (GO:0008270);;	--	--	--	--	CCT motif	Zinc finger protein CONSTANS-LIKE 9 OS=Arabidopsis thaliana OX=3702 GN=COL9 PE=1 SV=1	K	Transcription	hypothetical protein OsI_08753 [Oryza sativa Indica Group]
Oryza_sativa_newGene_6183	266	136	149	30	33	32	6.00951	3.26337	3.33846	0.748761	0.799675	0.901951	2.69541e-06	-2.33417	down	[G]	Carbohydrate transport and metabolism	Molecular Function: polygalacturonase activity (GO:0004650);; Cellular Component: extracellular region (GO:0005576);; Biological Process: carbohydrate metabolic process (GO:0005975);; Biological Process: cell wall organization (GO:0071555);;	K01184|5.36e-193|dzi:111291775|K01184 polygalacturonase [EC:3.2.1.15] | (RefSeq) polygalacturonase At1g48100	Pentose and glucuronate interconversions (ko00040)	--	--	Glycosyl hydrolases family 28	Polygalacturonase At1g48100 OS=Arabidopsis thaliana OX=3702 GN=At1g48100 PE=2 SV=1	G	Carbohydrate transport and metabolism	hypothetical protein OsI_21117 [Oryza sativa Indica Group]
Oryza_sativa_newGene_8834	0	19	16	278	488	97	0	1.27032	0.965959	19.9938	34.4004	7.85386	1.50485e-07	4.82391	up	[C]	Energy production and conversion	Molecular Function: electron carrier activity (GO:0009055);; Molecular Function: iron-sulfur cluster binding (GO:0051536);;	--	--	--	--	2Fe-2S iron-sulfur cluster binding domain	Photosynthetic NDH subunit of subcomplex B 3, chloroplastic OS=Arabidopsis thaliana OX=3702 GN=PNSB3 PE=2 SV=1	C	Energy production and conversion	hypothetical protein OsI_26041 [Oryza sativa Indica Group]
Oryza_sativa_newGene_7079	446	323	292	102	90	58	18.571	12.69	10.7301	4.92018	4.19002	1.95711	4.55612e-07	-1.90611	down	[O]	Posttranslational modification, protein turnover, chaperones	Biological Process: response to oxidative stress (GO:0006979);; Biological Process: protein repair (GO:0030091);; Molecular Function: peptide-methionine (R)-S-oxide reductase activity (GO:0033743);; Molecular Function: metal ion binding (GO:0046872);;	K07305|6.89e-131|osa:4341018|K07305 peptide-methionine (R)-S-oxide reductase [EC:1.8.4.12] | (RefSeq) peptide methionine sulfoxide reductase B1, chloroplastic	--	[O]	Posttranslational modification, protein turnover, chaperones	SelR domain	Peptide methionine sulfoxide reductase B1, chloroplastic OS=Oryza sativa subsp. japonica OX=39947 GN=MSRB1 PE=2 SV=2	O	Posttranslational modification, protein turnover, chaperones	hypothetical protein OsI_22943 [Oryza sativa Indica Group]
Oryza_sativa_newGene_9373	660	1057	954	252	175	83	25.8139	43.8005	36.9447	10.9573	7.43387	4.02151	2.88774e-08	-2.19922	down	--	--	--	--	--	--	--	--	--	--	--	unknown [Zea mays]
Os01t0841500-01.gene	0	0	0	34	165	40	0	0	0	0.971744	4.62236	1.26703	2.42962e-09	8.91999	up	--	--	Biological Process: oligopeptide transport (GO:0006857);; Cellular Component: integral component of membrane (GO:0016021);; Molecular Function: transmembrane transporter activity (GO:0022857);;	K14638|3.5e-10|dosa:Os01t0872100-01|K14638 solute carrier family 15 (peptide/histidine transporter), member 3/4 | (RefSeq) Os01g0872100; TGF-beta receptor, type I/II extracellular region family protein.	--	--	--	--	--	E	Amino acid transport and metabolism	uncharacterized protein LOC4324947 [Oryza sativa Japonica Group]
Os01t0701700-01.gene	7	4	3	26	48	31	0.243519	0.138352	0.116842	1.14623	2.08778	1.53711	0.000103176	3.10059	up	--	--	--	--	--	--	--	--	--	--	--	hypothetical protein [Oryza sativa Japonica Group]
Oryza_sativa_newGene_15262	5974	9472	8282	3697	3374	3807	166.321	280.564	229.72	116.298	103.764	134.421	0.00150623	-0.870677	down	[Q]	Secondary metabolites biosynthesis, transport and catabolism	Molecular Function: fumarylacetoacetase activity (GO:0004334);; Cellular Component: cytosol (GO:0005829);; Biological Process: L-phenylalanine catabolic process (GO:0006559);; Biological Process: tyrosine catabolic process (GO:0006572);; Biological Process: cell death (GO:0008219);; Molecular Function: metal ion binding (GO:0046872);; Biological Process: homogentisate catabolic process (GO:190200…	K01555|0.0|dosa:Os02t0196800-01|K01555 fumarylacetoacetase [EC:3.7.1.2] | (RefSeq) Os02g0196800; Similar to Fumarylacetoacetase (Fragment).	Tyrosine metabolism (ko00350)	[G]	Carbohydrate transport and metabolism	Fumarylacetoacetate (FAA) hydrolase family	Fumarylacetoacetase OS=Oryza sativa subsp. japonica OX=39947 GN=FAH PE=2 SV=1	G	Carbohydrate transport and metabolism	hypothetical protein OsI_06236 [Oryza sativa Indica Group]
Oryza_sativa_newGene_12718	142	79	85	226	831	159	4.32924	2.64342	2.54147	6.92333	23.6555	5.77175	0.000853087	2.10943	up	--	--	Cellular Component: integral component of membrane (GO:0016021);; Molecular Function: transmembrane transporter activity (GO:0022857);;	K17500|8.23e-60|nto:104085001|K17500 integrin-linked kinase-associated serine/threonine phosphatase 2C [EC:3.1.3.16] | (RefSeq) WAT1-related protein At3g18200 isoform X1	--	--	--	EamA-like transporter family	WAT1-related protein At4g08290 OS=Arabidopsis thaliana OX=3702 GN=At4g08290 PE=2 SV=1	S	Function unknown	hypothetical protein OsI_33030 [Oryza sativa Indica Group]
Oryza_sativa_newGene_10807	179	95	94	235	666	324	7.28289	3.97697	3.63653	10.5394	29.722	16.5027	0.000268877	1.90422	up	[P]	Inorganic ion transport and metabolism	Molecular Function: potassium ion transmembrane transporter activity (GO:0015079);; Cellular Component: integral component of membrane (GO:0016021);;	K03549|2.70e-196|dosa:Os08t0466200-01|K03549 KUP system potassium uptake protein | (RefSeq) Os08g0466200, HIGH-AFFINITY_POTASSIUM(K+)_TRANSPORTER_4, HAK4; Similar to KUP-related potassium transporter.	--	--	--	K+ potassium transporter	Probable potassium transporter 4 OS=Oryza sativa subsp. japonica OX=39947 GN=HAK4 PE=2 SV=1	P	Inorganic ion transport and metabolism	probable potassium transporter 4 [Oryza sativa Japonica Group]
Os05t0510800-01.gene	530	648	620	331	363	269	11.5097	14.9824	13.4248	8.11469	8.71214	7.39897	0.00140636	-0.681454	down	--	--	Molecular Function: protein kinase activity (GO:0004672);; Molecular Function: ATP binding (GO:0005524);;	--	--	[R]	General function prediction only	--	Serine/threonine-protein kinase STN7, chloroplastic OS=Arabidopsis thaliana OX=3702 GN=STN7 PE=1 SV=1	T	Signal transduction mechanisms	serine/threonine-protein kinase STN7, chloroplastic [Oryza sativa Japonica Group]
Oryza_sativa_newGene_16152	109	184	144	48	27	14	2.51865	4.52077	3.31525	1.23526	0.683065	0.411972	5.81695e-05	-2.10434	down	--	--	Molecular Function: protein binding (GO:0005515);; Cellular Component: cellular_component (GO:0005575);; Cellular Component: intracellular (GO:0005622);; Cellular Component: cell (GO:0005623);; Cellular Component: cytoplasm (GO:0005737);; Cellular Component: plasma membrane (GO:0005886);; Cellular Component: adherens junction (GO:0005912);; Biological Process: transport (GO:0006810);; Biological …	--	--	[R]	General function prediction only	Leucine rich repeat	Plant intracellular Ras-group-related LRR protein 2 OS=Oryza sativa subsp. japonica OX=39947 GN=IRL2 PE=2 SV=1	S	Function unknown	plant intracellular Ras-group-related LRR protein 2 [Oryza sativa Japonica Group]
Oryza_sativa_newGene_14576	206	217	594	27	115	23	4.50391	4.46699	11.0585	0.767802	2.64994	0.522393	0.000404112	-2.42851	down	--	--	Molecular Function: nucleic acid binding (GO:0003676);; Molecular Function: zinc ion binding (GO:0008270);;	K05665|3.24e-44|obr:102709360|K05665 ATP-binding cassette, subfamily C (CFTR/MRP), member 1 [EC:7.6.2.3] | (RefSeq) ABC transporter C family member 4-like	ABC transporters (ko02010)	--	--	Retrotransposon gag protein	--	L	Replication, recombination and repair	retrotransposon protein, putative, unclassified [Oryza sativa Japonica Group]
Oryza_sativa_newGene_6660	168	479	393	122	44	115	2.92153	8.87528	6.82617	2.39481	0.847583	2.52517	0.00565005	-1.59115	down	[G]	Carbohydrate transport and metabolism	Molecular Function: glycogen (starch) synthase activity (GO:0004373);; Cellular Component: amyloplast (GO:0009501);; Cellular Component: chloroplast (GO:0009507);; Biological Process: starch biosynthetic process (GO:0019252);;	K00703|0.0|dosa:Os06t0229800-01|K00703 starch synthase [EC:2.4.1.21] | (RefSeq) Os06g0229800, SSIIA, SOLUBLE_STARCH_SYNTHASE_IIA, ALK, ALKALI_DEGENERATION; Similar to Starch synthase IIA.	Starch and sucrose metabolism (ko00500)	--	--	Starch synthase catalytic domain	Soluble starch synthase 2-3, chloroplastic/amyloplastic OS=Oryza sativa subsp. indica OX=39946 GN=SSII-3 PE=1 SV=1	H	Coenzyme transport and metabolism	RecName: Full=Soluble starch synthase 2-3, chloroplastic/amyloplastic; AltName: Full=Soluble starch synthase II-3; AltName: Full=Starch synthase IIa; Flags: Precursor [Oryza sativa Indica Group]
Os01t0789200-01.gene	323	277	491	1022	935	607	10.3338	9.42038	15.6606	36.9755	33.0547	24.6404	1.591e-06	1.44744	up	--	--	--	--	--	--	--	--	--	--	--	hypothetical protein BRADI_2g53561v3 [Brachypodium distachyon]
Oryza_sativa_newGene_15023	775	825	1151	508	398	332	9.21489	9.66123	12.6307	6.8337	5.23208	4.7838	0.000340214	-0.92477	down	[G]	Carbohydrate transport and metabolism	Molecular Function: sucrose alpha-glucosidase activity (GO:0004575);; Biological Process: sucrose catabolic process (GO:0005987);; Molecular Function: glycopeptide alpha-N-acetylgalactosaminidase activity (GO:0033926);;	K03884|1.13e-29|nau:109243048|K03884 NADH-ubiquinone oxidoreductase chain 6 [EC:7.1.1.2] | (RefSeq) uncharacterized protein LOC109243048	Oxidative phosphorylation (ko00190)	--	--	Alkaline and neutral invertase	Cytosolic invertase 1 OS=Oryza sativa subsp. japonica OX=39947 GN=CINV1 PE=1 SV=1	S	Function unknown	probable alkaline/neutral invertase F [Oryza sativa Japonica Group]
Oryza_sativa_newGene_5984	206	331	195	109	100	60	5.45142	8.9341	5.06895	2.93469	2.71449	1.82348	0.00133487	-1.24824	down	[C]	Energy production and conversion	Molecular Function: iron ion binding (GO:0005506);; Molecular Function: electron carrier activity (GO:0009055);;	K03686|2.03e-10|dcr:108203119|K03686 molecular chaperone DnaJ | (RefSeq) chaperone protein dnaJ GFA2, mitochondrial	--	[O]	Posttranslational modification, protein turnover, chaperones	DnaJ domain	--	O	Posttranslational modification, protein turnover, chaperones	hypothetical protein EE612_030787 [Oryza sativa]
Oryza_sativa_newGene_14252	1911	3454	3923	1722	1299	1130	39.4081	73.5833	77.1423	37.8143	28.2382	29.2917	0.00305014	-0.920357	down	--	--	Cellular Component: integral component of membrane (GO:0016021);; Molecular Function: transmembrane transporter activity (GO:0022857);;	K14638|1.23e-265|zma:100286106|K14638 solute carrier family 15 (peptide/histidine transporter), member 3/4 | (RefSeq) peptide transporter PTR2	--	[E]	Amino acid transport and metabolism	POT family	Protein NRT1/ PTR FAMILY 1.2 OS=Arabidopsis thaliana OX=3702 GN=NPF1.2 PE=1 SV=1	E	Amino acid transport and metabolism	hypothetical protein OsI_03828 [Oryza sativa Indica Group]
Os05t0534900-01.gene	881	1358	2140	525	266	318	14.9505	24.5222	36.1768	10.061	4.97415	6.82737	2.26966e-05	-1.72403	down	--	--	--	--	--	--	--	--	--	--	--	hypothetical protein EE612_004700, partial [Oryza sativa]
Oryza_sativa_newGene_1685	152	118	92	246	264	173	3.3792	2.78333	1.99302	6.09275	6.39044	4.79114	0.00317427	1.09964	up	[G]	Carbohydrate transport and metabolism	Cellular Component: integral component of membrane (GO:0016021);; Molecular Function: transmembrane transporter activity (GO:0022857);;	K24193|7.23e-257|mus:103993922|K24193 MFS transporter, SP family, sugar:H+ symporter | (RefSeq) sugar carrier protein C-like	--	[R]	General function prediction only	Sugar (and other) transporter	Sugar transport protein MST2 OS=Oryza sativa subsp. japonica OX=39947 GN=MST2 PE=2 SV=1	U	Intracellular trafficking, secretion, and vesicular transport	sugar transport protein MST2-like [Oryza sativa Japonica Group]
Oryza_sativa_newGene_12123	635	595	984	327	143	282	9.35826	10.1022	14.8736	5.42395	2.09776	5.3284	0.00305091	-1.28639	down	--	--	Molecular Function: transcription factor activity, sequence-specific DNA binding (GO:0003700);; Biological Process: transcription, DNA-templated (GO:0006351);; Molecular Function: sequence-specific DNA binding (GO:0043565);;	K14431|5.48e-275|dosa:Os09t0489500-01|K14431 transcription factor TGA | (RefSeq) Os09g0489500; Similar to Transcription factor HBP-1b(C38) (Fragment).	Plant hormone signal transduction (ko04075)	--	--	Seed dormancy control	bZIP transcription factor TGA10 OS=Nicotiana tabacum OX=4097 GN=TGA10 PE=1 SV=1	K	Transcription	hypothetical protein OsI_31848 [Oryza sativa Indica Group]
Oryza_sativa_newGene_695	55	35	47	127	147	78	0.896363	0.601643	0.749183	2.33706	2.63717	1.60394	0.000302957	1.54554	up	[T]	Signal transduction mechanisms	Molecular Function: protein kinase activity (GO:0004672);; Molecular Function: ATP binding (GO:0005524);; Cellular Component: integral component of membrane (GO:0016021);;	K13415|5.24e-134|bdi:100827955|K13415 protein brassinosteroid insensitive 1 [EC:2.7.10.1 2.7.11.1] | (RefSeq) brassinosteroid LRR receptor kinase BRI1	Plant hormone signal transduction (ko04075)	--	--	Leucine rich repeat	Probable LRR receptor-like serine/threonine-protein kinase At3g47570 OS=Arabidopsis thaliana OX=3702 GN=At3g47570 PE=2 SV=1	T	Signal transduction mechanisms	hypothetical protein DAI22_01g090100 [Oryza sativa Japonica Group]
Oryza_sativa_newGene_12249	524	3854	1703	146	179	200	17.1857	134.462	55.6245	5.37361	6.47084	8.30348	1.99864e-07	-3.25101	down	[M]	Cell wall/membrane/envelope biogenesis	Molecular Function: UDP-glucose 4-epimerase activity (GO:0003978);; Biological Process: galactose metabolic process (GO:0006012);;	K01784|2.91e-269|dosa:Os09t0526700-01|K01784 UDP-glucose 4-epimerase [EC:5.1.3.2] | (RefSeq) Os09g0526700; Similar to UDP-glucose 4-epimerase (EC 5.1.3.2) (Galactowaldenase) (UDP-galactose 4-epimerase).	Galactose metabolism (ko00052);; Amino sugar and nucleotide sugar metabolism (ko00520)	[M]	Cell wall/membrane/envelope biogenesis	GDP-mannose 4,6 dehydratase	UDP-glucose 4-epimerase 3 OS=Oryza sativa subsp. japonica OX=39947 GN=UGE-3 PE=2 SV=1	M	Cell wall/membrane/envelope biogenesis	UDP-glucose 4-epimerase 3 [Oryza sativa Japonica Group]
Oryza_sativa_newGene_11459	93	155	176	13	36	23	4.16186	7.14597	7.59695	0.630602	1.74212	1.27026	1.32733e-05	-2.31364	down	--	--	Cellular Component: integral component of membrane (GO:0016021);; Cellular Component: mitochondrial inner membrane protein insertion complex (GO:0042721);; Biological Process: protein import into mitochondrial inner membrane (GO:0045039);;	K17790|7.64e-60|bdi:100826278|K17790 mitochondrial import inner membrane translocase subunit TIM22 | (RefSeq) outer envelope pore protein 16-3, chloroplastic/mitochondrial isoform X2	--	[U]	Intracellular trafficking, secretion, and vesicular transport	Tim17/Tim22/Tim23/Pmp24 family	Outer envelope pore protein 16-3, chloroplastic/mitochondrial OS=Arabidopsis thaliana OX=3702 GN=OEP163 PE=1 SV=1	U	Intracellular trafficking, secretion, and vesicular transport	hypothetical protein OsI_30677 [Oryza sativa Indica Group]
Oryza_sativa_newGene_8014	733	823	949	1213	1351	756	26.1605	31.2196	33.7195	48.8814	53.2528	34.2166	0.00883547	0.609751	up	--	--	Cellular Component: nucleus (GO:0005634);; Biological Process: regulation of transcription, DNA-templated (GO:0006355);; Molecular Function: sequence-specific DNA binding (GO:0043565);;	--	--	[K]	Transcription	KNOX2 domain	Homeobox protein knotted-1-like 12 OS=Oryza sativa subsp. indica OX=39946 GN=OSH15 PE=2 SV=2	K	Transcription	KNOX class homeodomain protein [Oryza sativa Indica Group]
Oryza_sativa_newGene_5009	2929	2122	2271	3684	4116	2678	86.5899	66.7361	66.8708	123.021	134.414	100.381	0.00996065	0.707261	up	--	--	Molecular Function: hydrolase activity, hydrolyzing O-glycosyl compounds (GO:0004553);; Biological Process: carbohydrate metabolic process (GO:0005975);; Biological Process: actin filament organization (GO:0007015);; Molecular Function: actin filament binding (GO:0051015);;	--	--	--	--	Cellulase (glycosyl hydrolase family 5)	--	G	Carbohydrate transport and metabolism	hypothetical protein OsI_19139 [Oryza sativa Indica Group]
Os03t0789000-00.gene	1184	947	838	1186	2027	1755	30.0677	25.5951	21.2019	34.0308	56.8708	56.5211	0.00719369	0.964377	up	--	--	Molecular Function: nucleic acid binding (GO:0003676);; Molecular Function: ATP binding (GO:0005524);;	K11594|7.3e-24|dosa:Os03t0805200-01|K11594 ATP-dependent RNA helicase DDX3X [EC:3.6.4.13] | (RefSeq) Os03g0805200; Similar to RNA helicase (Fragment).	--	[A]	RNA processing and modification	--	DEAD-box ATP-dependent RNA helicase 37 OS=Oryza sativa subsp. japonica OX=39947 GN=PL10A PE=2 SV=1	A	RNA processing and modification	unnamed protein product [Triticum turgidum subsp. durum]
Os06t0665400-01.gene	29	57	42	7	6	13	0.985144	2.09956	1.45438	0.254943	0.195925	0.554667	0.00664761	-2.01024	down	--	--	Molecular Function: protein kinase activity (GO:0004672);; Molecular Function: ATP binding (GO:0005524);;	--	--	--	--	--	--	--	--	--
Oryza_sativa_newGene_9304	111	122	152	250	322	490	3.19441	3.75273	4.37647	8.18497	10.3074	18.0084	5.53202e-05	1.75451	up	--	--	Molecular Function: DNA binding (GO:0003677);; Molecular Function: transcription factor activity, sequence-specific DNA binding (GO:0003700);; Cellular Component: nucleus (GO:0005634);;	K09286|7.61e-193|dosa:Os07t0617000-01|K09286 EREBP-like factor | (RefSeq) Os07g0617000, ERF65, ETHYLENE_RESPONSE_FACTOR_65; Similar to Ethylene response factor 2.	--	--	--	AP2 domain	Ethylene-responsive transcription factor RAP2-12 OS=Arabidopsis thaliana OX=3702 GN=RAP2-12 PE=1 SV=1	K	Transcription	hypothetical protein OsI_26876 [Oryza sativa Indica Group]
Oryza_sativa_newGene_8059	246	308	288	322	592	464	10.2008	13.5665	11.8953	15.0838	27.1349	24.4118	0.00520687	0.947603	up	--	--	Cellular Component: endoplasmic reticulum membrane (GO:0005789);; Cellular Component: integral component of membrane (GO:0016021);;	K20721|2.02e-55|lang:109354617|K20721 reticulon-1 | (RefSeq) reticulon-like protein B1	--	[U]	Intracellular trafficking, secretion, and vesicular transport	Reticulon	Reticulon-like protein B8 OS=Arabidopsis thaliana OX=3702 GN=RTNLB8 PE=2 SV=1	U	Intracellular trafficking, secretion, and vesicular transport	reticulon-like protein B8 [Oryza sativa Japonica Group]
Oryza_sativa_newGene_2352	97	363	148	619	1470	133	2.37557	9.4567	3.61186	17.1242	39.7969	4.11857	0.00737941	2.00562	up	[CIR]	Energy production and conversion;; Lipid transport and metabolism;; General function prediction only	Molecular Function: FMN binding (GO:0010181);; Molecular Function: oxidoreductase activity (GO:0016491);;	K11517|1.68e-258|dosa:Os03t0786100-01|K11517 (S)-2-hydroxy-acid oxidase [EC:1.1.3.15] | (RefSeq) Os03g0786100; Similar to Glycolate oxidase (EC 1.1.3.15) (Fragment).	Glyoxylate and dicarboxylate metabolism (ko00630);; Carbon metabolism (ko01200);; Peroxisome (ko04146)	[C]	Energy production and conversion	FMN-dependent dehydrogenase	Peroxisomal (S)-2-hydroxy-acid oxidase GLO1 OS=Oryza sativa subsp. indica OX=39946 GN=GLO1 PE=3 SV=1	C	Energy production and conversion	RecName: Full=Peroxisomal (S)-2-hydroxy-acid oxidase GLO1; AltName: Full=Glycolate oxidase 1; Short=GOX 1; Short=OsGLO1; AltName: Full=Short chain alpha-hydroxy acid oxidase GLO1 [Oryza sativa Indica Group]
Oryza_sativa_newGene_7369	1570	957	902	529	416	482	41.5025	25.4393	20.6281	9.33705	6.77725	13.684	0.00588731	-1.05463	down	--		Molecular Function: protein serine/threonine kinase activity (GO:0004674);; Molecular Function: ATP binding (GO:0005524);; Cellular Component: integral component of membrane (GO:0016021);; Biological Process: recognition of pollen (GO:0048544);;	K13415|1.31e-58|bna:106350953|K13415 protein brassinosteroid insensitive 1 [EC:2.7.10.1 2.7.11.1] | (RefSeq) protein BRASSINOSTEROID INSENSITIVE 1-like	Plant hormone signal transduction (ko04075)	--	--	Protein kinase domain	Putative receptor protein kinase ZmPK1 OS=Zea mays OX=4577 GN=PK1 PE=2 SV=2	T	Signal transduction mechanisms	putative receptor protein kinase ZmPK1 [Oryza sativa Japonica Group]
Os01t0284900-01.gene	1031	902	656	1512	3469	3089	51.8441	48.2283	32.8566	85.9178	192.715	197.024	1.86771e-05	1.86855	up	--	--	Molecular Function: aspartic-type endopeptidase activity (GO:0004190);; Biological Process: lipid metabolic process (GO:0006629);;	K08245|7.0e-58|dosa:Os01t0290000-01|K08245 phytepsin [EC:3.4.23.40] | (RefSeq) Os01g0290000; Similar to Cyprosin precursor (EC 3.4.23.-) (Fragment).	--	[O]	Posttranslational modification, protein turnover, chaperones	Eukaryotic aspartyl protease	Aspartic proteinase OS=Oryza sativa subsp. japonica OX=39947 GN=RAP PE=2 SV=2	O	Posttranslational modification, protein turnover, chaperones	hypothetical protein DAI22_01g132200 [Oryza sativa Japonica Group]
Oryza_sativa_newGene_3575	84	257	199	52	46	55	3.59613	11.685	8.47296	2.49605	2.16033	2.93653	0.00243445	-1.54775	down	[Q]	Secondary metabolites biosynthesis, transport and catabolism	Molecular Function: oxidoreductase activity (GO:0016491);;	K22374|1.19e-152|dosa:Os04t0447700-01|K22374 3''-deamino-3''-oxonicotianamine reductase [EC:1.1.1.285] | (RefSeq) Os04g0447700; Similar to Polyketide reductase.	--	[R]	General function prediction only	Aldo/keto reductase family	Deoxymugineic acid synthase 1 OS=Oryza sativa subsp. japonica OX=39947 GN=DMAS1 PE=1 SV=1	S	Function unknown	hypothetical protein OsI_16073 [Oryza sativa Indica Group]
Oryza_sativa_newGene_2017	1023	1367	1166	464	292	215	27.5806	39.2341	31.3849	14.0914	8.67023	7.31948	1.85479e-07	-1.67049	down	--	--	Cellular Component: chloroplast envelope (GO:0009941);; Biological Process: thylakoid membrane organization (GO:0010027);; Biological Process: photoprotection (GO:0010117);; Biological Process: magnesium ion homeostasis (GO:0010960);; Molecular Function: magnesium ion transmembrane transporter activity (GO:0015095);; Cellular Component: integral component of membrane (GO:0016021);;	K16075|2.65e-215|dosa:Os03t0684400-01|K16075 magnesium transporter | (RefSeq) Os03g0684400; Mg2+ transporter protein, CorA-like domain containing protein.	--	[P]	Inorganic ion transport and metabolism	CorA-like Mg2+ transporter protein	Magnesium transporter MRS2-A, chloroplastic OS=Oryza sativa subsp. indica OX=39946 GN=MRS2-A PE=3 SV=1	P	Inorganic ion transport and metabolism	magnesium transporter MRS2-A, chloroplastic [Oryza sativa Japonica Group]
Oryza_sativa_newGene_7998	141	203	198	90	95	70	4.79787	7.35541	6.71791	3.43651	3.5656	3.00178	0.00543559	-0.862776	down	--	--	Molecular Function: protein binding (GO:0005515);;	--	--	--	--	F-box domain	--	--	--	uncharacterized protein LOC4342294 isoform X1 [Oryza sativa Japonica Group]
Oryza_sativa_newGene_12600	404	1005	670	383	156	190	14.0755	37.4128	23.3889	15.0415	6.16946	8.39343	0.00725576	-1.27818	down	--	--	--	--	--	--	--	--	--	--	--	hypothetical protein [Oryza sativa Japonica Group]
Os08t0531000-01.gene	149	182	183	82	57	79	3.56857	4.6299	4.36335	2.20245	1.50205	2.39935	0.00862271	-0.986278	down	--	--	Molecular Function: electron carrier activity (GO:0009055);; Molecular Function: protein disulfide oxidoreductase activity (GO:0015035);; Biological Process: cell redox homeostasis (GO:0045454);;	--	--	--	--	--	--	--	--	hypothetical protein OsI_30253 [Oryza sativa Indica Group]
Oryza_sativa_newGene_360	35	102	80	2	16	0	1.23504	3.93995	2.86819	0.077784	0.632497	0	0.00223879	-3.45318	down	--	--	Cellular Component: integral component of membrane (GO:0016021);;	--	--	--	--	--	--	--	--	--
Oryza_sativa_newGene_4072	310	291	203	125	112	76	4.74296	4.66645	3.06187	2.10374	1.84813	1.42827	0.00148023	-1.17513	down	--	--	Molecular Function: nucleic acid binding (GO:0003676);; Molecular Function: RNA-DNA hybrid ribonuclease activity (GO:0004523);;	--	--	--	--	Reverse transcriptase-like	--	S	Function unknown	hypothetical protein DAI22_04g241600 [Oryza sativa Japonica Group]
Oryza_sativa_newGene_6082	1069	1425	1683	3025	3768	2185	16.1721	22.9312	25.3808	51.53	62.8107	41.9338	4.3403e-08	1.32015	up	--	--	Molecular Function: RNA binding (GO:0003723);; Cellular Component: chloroplast (GO:0009507);; Biological Process: response to abscisic acid (GO:0009737);;	--	--	[L]	Replication, recombination and repair	CRS1 / YhbY (CRM) domain	CRM-domain containing factor CFM2, chloroplastic OS=Arabidopsis thaliana OX=3702 GN=CFM2 PE=1 SV=1	L	Replication, recombination and repair	Os05g0551900 [Oryza sativa Japonica Group]
Os01t0723500-00.gene	46	44	94	20	21	15	1.70459	1.73561	3.44897	0.822235	0.836067	0.684932	0.00905227	-1.47788	down	--	--	Molecular Function: transcription factor activity, sequence-specific DNA binding (GO:0003700);;	--	--	--	--	--	Basic leucine zipper 6 OS=Oryza sativa subsp. japonica OX=39947 GN=BZIP06 PE=2 SV=1	K	Transcription	hypothetical protein EE612_005809 [Oryza sativa]
Oryza_sativa_newGene_9014	17	8	37	75	78	83	0.311332	0.207776	0.809636	2.16459	1.61164	1.96583	0.000666763	2.19868	up	[T]	Signal transduction mechanisms	Molecular Function: protein kinase activity (GO:0004672);; Molecular Function: ATP binding (GO:0005524);; Cellular Component: integral component of membrane (GO:0016021);;	K24104|5.79e-73|thj:104799061|K24104 GPN-loop GTPase | (RefSeq) LOW QUALITY PROTEIN: uncharacterized protein LOC104799061	--	--	--	Protein kinase domain	Cysteine-rich receptor-like protein kinase 6 OS=Oryza sativa subsp. japonica OX=39947 GN=CRK6 PE=1 SV=1	T	Signal transduction mechanisms	putative receptor-like protein kinase At4g00960 [Oryza sativa Japonica Group]
Oryza_sativa_newGene_8842	2579	3317	3200	4684	5161	3220	51.7495	70.6884	64.2308	105.853	113.878	81.4904	0.000296819	0.731543	up	[F]	Nucleotide transport and metabolism	Cellular Component: plasma membrane (GO:0005886);; Cellular Component: integral component of membrane (GO:0016021);; Molecular Function: transmembrane transporter activity (GO:0022857);;	K14611|2.68e-283|egu:105043718|K14611 solute carrier family 23 (nucleobase transporter), member 1 | (RefSeq) nucleobase-ascorbate transporter 11	--	[F]	Nucleotide transport and metabolism	Permease family	Nucleobase-ascorbate transporter 11 OS=Arabidopsis thaliana OX=3702 GN=NAT11 PE=2 SV=1	F	Nucleotide transport and metabolism	nucleobase-ascorbate transporter 11 [Oryza sativa Japonica Group]
Oryza_sativa_newGene_5485	576	399	373	993	1160	993	19.5066	14.3782	12.5683	38.0245	43.4408	42.6958	1.33498e-05	1.42842	up	--	--	Cellular Component: vacuole (GO:0005773);;	--	--	--	--	Peptide N-acetyl-beta-D-glucosaminyl asparaginase amidase A	Peptide-N4-(N-acetyl-beta-glucosaminyl)asparagine amidase A OS=Prunus dulcis OX=3755 PE=1 SV=2	S	Function unknown	hypothetical protein OsI_19859 [Oryza sativa Indica Group]
Oryza_sativa_newGene_9528	128	200	135	60	74	58	3.50376	5.42267	3.48541	1.71052	2.16092	1.91836	0.00589791	-1.0463	down	--	--	Molecular Function: ubiquitin-protein transferase activity (GO:0004842);; Cellular Component: nucleus (GO:0005634);; Cellular Component: plasma membrane (GO:0005886);; Biological Process: plant-type hypersensitive response (GO:0009626);; Biological Process: systemic acquired resistance (GO:0009627);; Biological Process: salicylic acid biosynthetic process (GO:0009697);; Biological Process: respon…	K16275|2.15e-239|dosa:Os07t0673200-01|K16275 E3 ubiquitin-protein ligase BAH [EC:2.3.2.27] | (RefSeq) Os07g0673200; Similar to F22D16.14 protein (RING finger family protein).	--	--	--	Zinc finger, C3HC4 type (RING finger)	Probable E3 ubiquitin-protein ligase BAH1-like 2 OS=Oryza sativa subsp. japonica OX=39947 GN=Os07g0673200 PE=2 SV=1	O	Posttranslational modification, protein turnover, chaperones	probable E3 ubiquitin-protein ligase BAH1-like 2 [Oryza sativa Japonica Group]
Oryza_sativa_newGene_16041	392	510	325	192	197	44	14.5783	20.1888	12.0481	8.06742	8.10535	2.0519	0.00988437	-1.36131	down	--	--	Cellular Component: chloroplast thylakoid membrane (GO:0009535);; Biological Process: regulation of protein complex stability (GO:0061635);;	--	--	--	--	--	Protein MAINTENANCE OF PSII UNDER HIGH LIGHT 1 OS=Arabidopsis thaliana OX=3702 GN=MPH1 PE=1 SV=1	S	Function unknown	protein MAINTENANCE OF PSII UNDER HIGH LIGHT 1 [Oryza sativa Japonica Group]
Os01t0109500-01.gene	405	478	373	507	818	547	25.5678	32.1352	23.4954	36.1744	57.1008	43.8321	0.00894609	0.788013	up	--	--	Cellular Component: integral component of membrane (GO:0016021);;	K24195|1.2e-14|obr:102710244|K24195 xenotropic and polytropic retrovirus receptor 1 | (RefSeq) phosphate transporter PHO1-1-like	--	--	--	--	Phosphate transporter PHO1-1 OS=Oryza sativa subsp. japonica OX=39947 GN=PHO1-1 PE=2 SV=2	U	Intracellular trafficking, secretion, and vesicular transport	putative PHO1-like protein [Oryza sativa Japonica Group]
Oryza_sativa_newGene_9650	132	289	209	62	63	15	4.18081	9.80462	6.48924	2.21297	2.20578	0.579185	0.000412126	-1.99836	down	--	--	--	K17911|9.03e-48|han:110903427|K17911 beta-carotene isomerase [EC:5.2.1.14] | (RefSeq) beta-carotene isomerase D27, chloroplastic-like	Carotenoid biosynthesis (ko00906)	--	--	Domain of unknown function (DUF4033)	Beta-carotene isomerase D27, chloroplastic OS=Oryza sativa subsp. japonica OX=39947 GN=D27 PE=1 SV=1	S	Function unknown	beta-carotene isomerase D27, chloroplastic-like [Oryza sativa Japonica Group]
Oryza_sativa_newGene_9367	917	789	803	4643	5654	3279	38.0265	34.815	33.1749	217.589	259.074	172.456	8.9904e-26	2.62652	up	[J]	Translation, ribosomal structure and biogenesis	Molecular Function: RNA binding (GO:0003723);;	K11294|2.87e-179|dosa:Os07t0631900-01|K11294 nucleolin | (RefSeq) Os07g0631900; Nucleotide-binding, alpha-beta plait domain containing protein.	--	[R]	General function prediction only	RNA recognition motif. (a.k.a. RRM, RBD, or RNP domain)	29 kDa ribonucleoprotein A, chloroplastic OS=Nicotiana sylvestris OX=4096 PE=2 SV=1	A	RNA processing and modification	29 kDa ribonucleoprotein A, chloroplastic [Oryza sativa Japonica Group]
Os02t0606000-01.gene	88	357	230	104	58	34	5.22533	22.6307	13.6332	6.96717	3.79707	2.52047	0.00944329	-1.5717	down	--	--	--	--	--	--	--	--	--	--	--	uncharacterized protein LOC9267083 [Oryza sativa Japonica Group]
Oryza_sativa_newGene_3128	191	317	279	434	585	307	5.85207	10.3423	8.54216	15.0583	19.8585	11.9419	0.00206244	0.961107	up	[O]	Posttranslational modification, protein turnover, chaperones	Molecular Function: cysteine-type peptidase activity (GO:0008234);;	K01373|1.31e-252|osa:4335455|K01373 cathepsin F [EC:3.4.22.41] | (RefSeq) cysteine proteinase 1	Plant-pathogen interaction (ko04626)	[O]	Posttranslational modification, protein turnover, chaperones	Papain family cysteine protease	Cysteine proteinase 1 OS=Zea mays OX=4577 GN=CCP1 PE=2 SV=1	O	Posttranslational modification, protein turnover, chaperones	cysteine proteinase 1 [Oryza sativa Japonica Group]
Oryza_sativa_newGene_4955	96	155	111	208	233	147	1.70552	2.91862	2.03061	4.21988	4.53391	3.33724	0.00646933	0.909233	up	--	--	--	--	--	--	--	--	--	--	--	unknown protein [Oryza sativa Japonica Group]
Oryza_sativa_newGene_9236	794	1012	847	2240	2212	1068	76.1804	96.8453	78.7488	235.273	229.745	131.744	3.04826e-05	1.24117	up	--	--	--	--	--	--	--	--	--	--	--	hypothetical protein OsJ_25004 [Oryza sativa Japonica Group]
Os02t0203300-00.gene	1645	1149	702	1764	3311	1976	48.7068	36.1916	20.689	59.023	108.349	74.2075	0.00724792	1.18613	up	--	--	Molecular Function: adenine nucleotide transmembrane transporter activity (GO:0000295);; Molecular Function: molecular_function (GO:0003674);; Molecular Function: transporter activity (GO:0005215);; Molecular Function: purine ribonucleotide transmembrane transporter activity (GO:0005346);; Molecular Function: ATP transmembrane transporter activity (GO:0005347);; Molecular Function: ATP:ADP antipo…	K03301|5.5e-07|ccaj:109806680|K03301 ATP:ADP antiporter, AAA family | (RefSeq) plastidic ATP/ADP-transporter-like	--	--	--	TLC ATP/ADP transporter	ADP,ATP carrier protein 1, chloroplastic OS=Arabidopsis thaliana OX=3702 GN=AATP1 PE=1 SV=2	P	Inorganic ion transport and metabolism	--
Oryza_sativa_newGene_13	84	56	41	111	185	409	8.16352	5.84536	3.94054	12.2575	19.9795	50.8551	0.000686155	2.2523	up	--	--	Molecular Function: aspartic-type endopeptidase activity (GO:0004190);;	--	--	--	--	--	--	O	Posttranslational modification, protein turnover, chaperones	aspartyl protease family protein At5g10770 [Oryza sativa Japonica Group]
Os02t0194200-01.gene	849	601	3171	256	283	58	42.2667	31.836	157.281	14.3713	15.5287	3.61329	5.62429e-05	-2.7511	down	--	--	--	--	--	--	--	--	--	--	--	tryptophan synthase alpha chain [Striga asiatica]
Os04t0218100-01.gene	64	32	14	264	337	66	1.06397	0.559268	0.229612	5.00309	6.25344	1.39229	0.000261451	2.68674	up	[C]	Energy production and conversion	Molecular Function: glycerol-3-phosphate dehydrogenase activity (GO:0004368);; Cellular Component: mitochondrion (GO:0005739);; Biological Process: glycerol-3-phosphate metabolic process (GO:0006072);; Biological Process: glycerophosphate shuttle (GO:0006127);; Cellular Component: glycerol-3-phosphate dehydrogenase complex (GO:0009331);; Biological Process: glycerol catabolic process (GO:0019563)…	K00111|6.3e-59|dosa:Os04t0224900-01|K00111 glycerol-3-phosphate dehydrogenase [EC:1.1.5.3] | (RefSeq) Os04g0224900; FAD-dependent glycerol-3-phosphate dehydrogenase domain containing protein.	Glycerophospholipid metabolism (ko00564)	[C]	Energy production and conversion	FAD dependent oxidoreductase	Glycerol-3-phosphate dehydrogenase SDP6, mitochondrial OS=Arabidopsis thaliana OX=3702 GN=SDP6 PE=1 SV=1	C	Energy production and conversion	hypothetical protein OsJ_13895 [Oryza sativa Japonica Group]
Os06t0189200-00.gene	28	33	58	71	119	60	1.32328	1.71838	2.81379	3.87844	6.40344	3.70624	0.00871739	1.2934	up	--	--	Molecular Function: protein kinase activity (GO:0004672);; Molecular Function: ATP binding (GO:0005524);;	K17609|7.4e-23|cic:CICLE_v10010213mg|K17609 nucleoredoxin [EC:1.8.1.8] | (RefSeq) hypothetical protein	--	--	--	--	U-box domain-containing protein 52 OS=Arabidopsis thaliana OX=3702 GN=PUB52 PE=2 SV=1	T	Signal transduction mechanisms	hypothetical protein OsJ_20418 [Oryza sativa Japonica Group]
Oryza_sativa_newGene_9496	10	56	69	58	227	407	0.3662	2.1705	2.49333	2.3902	9.17525	18.8597	0.00131822	2.7351	up	--	--	--	--	--	--	--	--	--	--	--	hypothetical protein EE612_041214, partial [Oryza sativa]
Os01t0276800-01.gene	117	157	173	293	279	178	2.8319	4.06773	4.19996	8.06602	7.49772	5.47372	0.00092471	0.960578	up	--	--	Molecular Function: electron carrier activity (GO:0009055);; Cellular Component: anchored component of plasma membrane (GO:0046658);;	--	--	--	--	--	--	S	Function unknown	blue copper protein [Oryza sativa Japonica Group]
Oryza_sativa_newGene_8121	120	165	168	308	502	191	4.47034	6.53217	6.22716	12.97	20.653	8.99266	0.000397715	1.33326	up	[J]	Translation, ribosomal structure and biogenesis	Molecular Function: RNA binding (GO:0003723);;	K11294|3.07e-124|ats:109757735|K11294 nucleolin | (RefSeq) LOC109757735; RNA-binding protein CP33, chloroplastic-like	--	[R]	General function prediction only	RNA recognition motif. (a.k.a. RRM, RBD, or RNP domain)	RNA-binding protein CP33, chloroplastic OS=Arabidopsis thaliana OX=3702 GN=CP33 PE=2 SV=1	A	RNA processing and modification	RNA-binding protein CP33, chloroplastic [Oryza sativa Japonica Group]
Oryza_sativa_newGene_10630	4	7	31	132	154	4	0.149639	0.280931	1.18843	5.7848	6.57754	0.182873	0.00912301	2.96897	up	--	--	Biological Process: response to acid chemical (GO:0001101);; Molecular Function: molecular_function (GO:0003674);; Molecular Function: binding (GO:0005488);; Molecular Function: protein binding (GO:0005515);; Cellular Component: cellular_component (GO:0005575);; Cellular Component: intracellular (GO:0005622);; Cellular Component: cell (GO:0005623);; Cellular Component: cytoplasm (GO:0005737);; Bi…	--	--	--	--	RbcX protein	Chaperonin-like RBCX protein 1, chloroplastic OS=Arabidopsis thaliana OX=3702 GN=RBCX1 PE=1 SV=1	S	Function unknown	chaperonin-like RBCX protein 1, chloroplastic [Oryza sativa Japonica Group]
Oryza_sativa_newGene_6657	258	4768	2219	14	7	4	6.30961	124.37	54.1977	0.381729	0.183655	0.111528	1.73275e-20	-7.95157	down	--	--	Cellular Component: integral component of membrane (GO:0016021);;	K15015|1.51e-281|dosa:Os06t0228500-01|K15015 solute carrier family 32 (vesicular inhibitory amino acid transporter) | (RefSeq) Os06g0228500; Amino acid transporter, transmembrane domain containing protein.	--	[E]	Amino acid transport and metabolism	Transmembrane amino acid transporter protein	Amino acid transporter AVT1I OS=Arabidopsis thaliana OX=3702 GN=AVT1I PE=3 SV=1	E	Amino acid transport and metabolism	amino acid transporter AVT1I [Oryza sativa Japonica Group]
Oryza_sativa_newGene_14604	3486	3318	3338	5321	7164	6529	40.7159	41.1304	38.8046	70.1324	92.3226	96.5435	1.4593e-05	1.13949	up	--	--	Molecular Function: nucleic acid binding (GO:0003676);; Molecular Function: 5'-3' exoribonuclease activity (GO:0004534);; Cellular Component: nucleus (GO:0005634);; Biological Process: mRNA processing (GO:0006397);; Molecular Function: zinc ion binding (GO:0008270);;	K12619|0.0|dosa:Os01t0872700-01|K12619 5'-3' exoribonuclease 2 [EC:3.1.13.-] | (RefSeq) Os01g0872700; Zinc finger, CCHC-type domain containing protein.	Ribosome biogenesis in eukaryotes (ko03008);; RNA degradation (ko03018)	[LA]	Replication, recombination and repair;; RNA processing and modification	Xrn1 helical domain	5'-3' exoribonuclease 3 OS=Arabidopsis thaliana OX=3702 GN=XRN3 PE=1 SV=1	--	--	hypothetical protein OsI_04616 [Oryza sativa Indica Group]
Oryza_sativa_newGene_1372	200	573	477	161	95	44	9.84581	30.0464	23.4517	8.94299	5.13405	2.70933	0.000564399	-1.8577	down	--	--	Molecular Function: carbohydrate binding (GO:0030246);;	--	--	--	--	Jacalin-like lectin domain	Protein GOS9 OS=Oryza sativa subsp. indica OX=39946 GN=GOS9 PE=2 SV=1	S	Function unknown	horcolin [Oryza sativa Japonica Group]
Oryza_sativa_newGene_14107	2618	3974	3991	5668	6746	3934	49.5955	80.5808	81.4223	120.028	141.243	92.7916	0.000563167	0.841772	up	[C]	Energy production and conversion	Molecular Function: malate dehydrogenase (decarboxylating) (NAD+) activity (GO:0004471);; Molecular Function: metal ion binding (GO:0046872);; Molecular Function: NAD binding (GO:0051287);;	K00029|0.0|osa:4324717|K00029 malate dehydrogenase (oxaloacetate-decarboxylating)(NADP+) [EC:1.1.1.40] | (RefSeq) NADP-dependent malic enzyme isoform X1	Pyruvate metabolism (ko00620);; Carbon fixation in photosynthetic organisms (ko00710);; Carbon metabolism (ko01200)	[C]	Energy production and conversion	Malic enzyme, NAD binding domain	NADP-dependent malic enzyme OS=Vitis vinifera OX=29760 PE=2 SV=1	C	Energy production and conversion	NADP-dependent malic enzyme isoform X1 [Oryza sativa Japonica Group]
Os01t0744400-01.gene	137	52	21	7	7	12	2.87609	1.15671	0.433399	0.150427	0.156504	0.310441	0.00190113	-2.81518	down	--	--	Molecular Function: DNA binding (GO:0003677);;	--	--	--	--	--	--	S	Function unknown	--
Os08t0514100-01.gene	25	97	38	8	5	0	0.764137	3.20753	1.15654	0.264528	0.156072	0	0.00109494	-3.4648	down	--	--	Molecular Function: molecular_function (GO:0003674);; Molecular Function: signal sequence binding (GO:0005048);; Molecular Function: binding (GO:0005488);; Cellular Component: cellular_component (GO:0005575);; Cellular Component: intracellular (GO:0005622);; Cellular Component: cell (GO:0005623);; Cellular Component: nucleus (GO:0005634);; Cellular Component: cytoplasm (GO:0005737);; Cellular Com…	--	--	--	--	--	--	S	Function unknown	ankyrin repeat domain-containing protein 2A [Oryza sativa Japonica Group]
Oryza_sativa_newGene_4019	994	2098	1986	533	318	84	37.7892	84.8861	75.3012	22.8754	13.3476	4.04605	6.22228e-05	-2.26831	down	[I]	Lipid transport and metabolism	Molecular Function: iron ion binding (GO:0005506);; Biological Process: lipid biosynthetic process (GO:0008610);; Cellular Component: integral component of membrane (GO:0016021);; Molecular Function: oxidoreductase activity (GO:0016491);;	K15746|2.28e-143|dosa:Os04t0578400-01|K15746 beta-carotene 3-hydroxylase [EC:1.14.15.24] | (RefSeq) Os04g0578400; Similar to Beta-ring hydroxylase (Fragment).	Carotenoid biosynthesis (ko00906)	--	--	Fatty acid hydroxylase superfamily	Beta-carotene hydroxylase 2, chloroplastic OS=Capsicum annuum OX=4072 GN=CA2 PE=1 SV=2	S	Function unknown	beta-carotene hydroxylase 2, chloroplastic [Oryza sativa Japonica Group]
Oryza_sativa_newGene_8624	40	38	84	0	0	0	0.918073	0.618669	1.29189	0	0	0	3.43125e-08	-7.94344	down	[G]	Carbohydrate transport and metabolism	Molecular Function: hydrolase activity, hydrolyzing O-glycosyl compounds (GO:0004553);; Biological Process: carbohydrate metabolic process (GO:0005975);; Molecular Function: carbohydrate binding (GO:0030246);;	K05546|3.38e-113|ota:OT_ostta08g02820|K05546 mannosyl-oligosaccharide alpha-1,3-glucosidase [EC:3.2.1.207] | (RefSeq) Glycoside hydrolase, superfamily	N-Glycan biosynthesis (ko00510);; Protein processing in endoplasmic reticulum (ko04141)	[GMO]	Carbohydrate transport and metabolism;; Cell wall/membrane/envelope biogenesis;; Posttranslational modification, protein turnover, chaperones	Glycosyl hydrolases family 31	Probable glucan 1,3-alpha-glucosidase OS=Arabidopsis thaliana OX=3702 GN=PSL5 PE=1 SV=1	G	Carbohydrate transport and metabolism	uncharacterized protein LOC4343045 isoform X1 [Oryza sativa Japonica Group]
Oryza_sativa_newGene_14553	1161	966	733	1541	1738	1816	37.883	33.5478	23.8439	56.8497	62.6713	75.1885	0.00189849	1.05529	up	[R]	General function prediction only	Molecular Function: nucleotide binding (GO:0000166);; Molecular Function: molecular_function (GO:0003674);; Molecular Function: binding (GO:0005488);; Cellular Component: cellular_component (GO:0005575);; Cellular Component: intracellular (GO:0005622);; Cellular Component: cell (GO:0005623);; Cellular Component: cytoplasm (GO:0005737);; Biological Process: response to stress (GO:0006950);; Biolog…	K23050|1.32e-227|dosa:Os01t0106300-01|K23050 phenylcoumaran benzylic ether reductase [EC:1.3.1.-] | (RefSeq) Os01g0106300; Similar to Isoflavone reductase homolog IRL (EC 1.3.1.-).	--	--	--	NmrA-like family	Isoflavone reductase homolog IRL OS=Zea mays OX=4577 GN=IRL PE=2 SV=1	S	Function unknown	isoflavone reductase homolog IRL [Oryza sativa Japonica Group]
Os02t0703300-03.gene	502	636	408	1040	1026	1221	36.9952	49.9394	29.9778	86.7531	83.6214	114.33	7.14973e-05	1.33024	up	--	--	Molecular Function: aspartic-type endopeptidase activity (GO:0004190);;	--	--	--	--	--	--	O	Posttranslational modification, protein turnover, chaperones	hypothetical protein EE612_013339, partial [Oryza sativa]
Oryza_sativa_newGene_1262	289	460	523	183	128	35	9.06996	15.3816	16.3846	6.48198	5.167	1.38747	0.00146463	-1.70363	down	--	--	Molecular Function: double-stranded DNA binding (GO:0003690);; Biological Process: regulation of transcription, DNA-templated (GO:0006355);; Cellular Component: chloroplast (GO:0009507);; Biological Process: chloroplast organization (GO:0009658);; Biological Process: developmental process (GO:0032502);;	K15032|3.36e-155|dosa:Os03t0360600-00|K15032 mTERF domain-containing protein, mitochondrial | (RefSeq) Os03g0360600; Mitochodrial transcription termination factor-related family protein.	--	[KR]	Transcription;; General function prediction only	mTERF	--	K	Transcription	transcription termination factor MTEF1, chloroplastic [Oryza sativa Japonica Group]
Oryza_sativa_newGene_3415	2467	3940	3634	6877	8730	2939	105.548	179.307	154.872	332.399	412.622	159.435	0.00388142	1.06553	up	--	--	--	K00850|4.99e-09|brp:103868514|K00850 6-phosphofructokinase 1 [EC:2.7.1.11] | (RefSeq) ATP-dependent 6-phosphofructokinase 5, chloroplastic-like	Glycolysis / Gluconeogenesis (ko00010);; Pentose phosphate pathway (ko00030);; Fructose and mannose metabolism (ko00051);; Galactose metabolism (ko00052);; Carbon metabolism (ko01200);; Biosynthesis of amino acids (ko01230);; RNA degradation (ko03018)	--	--	Transcriptional activator	--	S	Function unknown	uncharacterized protein LOC4335760 [Oryza sativa Japonica Group]
Oryza_sativa_newGene_9569	34	54	95	68	109	510	0.900659	1.5739	2.59221	2.08125	3.34131	17.8939	0.00538292	2.32651	up	--	--	Molecular Function: DNA binding (GO:0003677);; Cellular Component: nucleus (GO:0005634);; Biological Process: regulation of transcription, DNA-templated (GO:0006355);;	K00521|9.97e-41|cmos:111447866|K00521 ferric-chelate reductase [EC:1.16.1.7] | (RefSeq) ferric reduction oxidase 7, chloroplastic-like	--	--	--	No apical meristem (NAM) protein	NAC domain-containing protein 79 OS=Arabidopsis thaliana OX=3702 GN=NAC079 PE=2 SV=1	K	Transcription	NAC domain-containing protein 87 [Oryza sativa Japonica Group]
Os06t0665200-00.gene	31	151	195	32	25	9	2.1404	11.1307	13.5149	2.49814	1.90865	0.718532	0.00233568	-2.28997	down	--	--	Molecular Function: protein kinase activity (GO:0004672);; Molecular Function: ATP binding (GO:0005524);;	K13418|1.0e-07|smo:SELMODRAFT_85818|K13418 somatic embryogenesis receptor kinase 1 [EC:2.7.10.1 2.7.11.1] | (RefSeq) hypothetical protein	--	--	--	--	Chitin elicitor receptor kinase 1 OS=Oryza sativa subsp. japonica OX=39947 GN=CERK1 PE=1 SV=1	T	Signal transduction mechanisms	hypothetical protein OsI_24251 [Oryza sativa Indica Group]
Oryza_sativa_newGene_10446	933	2030	2198	683	673	510	44.7371	103.638	105.071	37.0234	35.6703	30.9858	0.000318134	-1.22364	down	[M]	Cell wall/membrane/envelope biogenesis	Molecular Function: protein kinase activity (GO:0004672);; Molecular Function: ATP binding (GO:0005524);; Cellular Component: integral component of membrane (GO:0016021);;	K00924|6.51e-87|mus:103987754|K00924 kinase [EC:2.7.1.-] | (RefSeq) receptor-like protein kinase HSL1	--	--	--	Protein kinase domain	Receptor-like protein kinase HSL1 OS=Arabidopsis thaliana OX=3702 GN=HSL1 PE=2 SV=1	T	Signal transduction mechanisms	hypothetical protein OsI_29049 [Oryza sativa Indica Group]
Oryza_sativa_newGene_936	463	1158	1705	6369	7424	3106	11.5099	28.7098	40.1406	167.806	201.811	98.1798	2.64746e-08	2.56842	up	[S]	Function unknown	Cellular Component: integral component of membrane (GO:0016021);;	--	--	--	--	Protein of unknown function (DUF962)	--	S	Function unknown	uncharacterized protein LOC4332352 [Oryza sativa Japonica Group]
Oryza_sativa_newGene_147	436	424	622	275	199	132	21.1313	21.8282	29.8409	14.9165	10.596	8.14859	0.000894555	-1.08197	down	[O]	Posttranslational modification, protein turnover, chaperones	Cellular Component: nucleus (GO:0005634);; Cellular Component: cytoplasm (GO:0005737);;	K09517|4.73e-12|ppp:112290050|K09517 DnaJ homolog subfamily B member 11 | (RefSeq) dnaJ protein ERDJ3B-like	Protein processing in endoplasmic reticulum (ko04141)	[O]	Posttranslational modification, protein turnover, chaperones	DnaJ domain	DnaJ protein ERDJ3B OS=Arabidopsis thaliana OX=3702 GN=ERDJ3B PE=1 SV=1	O	Posttranslational modification, protein turnover, chaperones	hypothetical protein OsI_09017 [Oryza sativa Indica Group]
Oryza_sativa_newGene_7234	1206	1285	1875	2003	2155	1588	16.6656	18.8961	25.8216	31.2822	32.9086	27.8453	0.00598737	0.625754	up	--	--	Biological Process: regulation of defense response to fungus (GO:1900150);;	--	--	--	--	Probable zinc-ribbon domain	--	S	Function unknown	hypothetical protein OsI_23196 [Oryza sativa Indica Group]
Oryza_sativa_newGene_12109	212	1068	1070	25	105	7	5.20328	31.8996	27.2837	0.549296	2.76909	0.1635	2.78515e-06	-3.93554	down	--	--	--	--	--	--	--	--	--	--	--	hypothetical protein EE612_048596, partial [Oryza sativa]
Oryza_sativa_newGene_3789	63	103	90	170	266	104	3.12602	5.45059	4.36092	9.70508	14.7579	6.81292	0.00234401	1.26864	up	--	--	Molecular Function: DNA binding (GO:0003677);;	K09422|3.90e-66|dosa:Os04t0508500-01|K09422 transcription factor MYB, plant | (RefSeq) Os04g0508500; Similar to OSIGBa0101P20.9 protein.	--	[K]	Transcription	Myb-like DNA-binding domain	Transcription factor MYB2 OS=Oryza sativa subsp. japonica OX=39947 GN=MYB2 PE=2 SV=1	K	Transcription	Os04g0508500 [Oryza sativa Japonica Group]
Oryza_sativa_newGene_8941	130	243	385	640	954	279	3.30866	6.58152	9.76832	18.4489	26.8914	8.99098	0.0022485	1.50638	up	[QV]	Secondary metabolites biosynthesis, transport and catabolism;; Defense mechanisms	Molecular Function: monooxygenase activity (GO:0004497);; Molecular Function: iron ion binding (GO:0005506);; Molecular Function: oxidoreductase activity, acting on paired donors, with incorporation or reduction of molecular oxygen (GO:0016705);; Molecular Function: heme binding (GO:0020037);;	K20667|3.28e-106|nnu:104593852|K20667 beta-amyrin 28-monooxygenase [EC:1.14.14.126] | (RefSeq) beta-amyrin 28-oxidase-like	--	[QI]	Secondary metabolites biosynthesis, transport and catabolism;; Lipid transport and metabolism	Cytochrome P450	Beta-amyrin 28-monooxygenase OS=Vitis vinifera OX=29760 GN=CYP716A15 PE=1 SV=1	Q	Secondary metabolites biosynthesis, transport and catabolism	hypothetical protein OsI_26218 [Oryza sativa Indica Group]
Oryza_sativa_newGene_9020	13	9	8	36	64	99	0.263616	0.205504	0.236692	0.878624	1.48919	2.64817	2.97967e-05	3.00178	up	--	--	Molecular Function: hydrolase activity, hydrolyzing O-glycosyl compounds (GO:0004553);; Biological Process: carbohydrate metabolic process (GO:0005975);;	K19891|3.66e-93|smo:SELMODRAFT_442025|K19891 glucan endo-1,3-beta-glucosidase 1/2/3 [EC:3.2.1.39] | (RefSeq) hypothetical protein	Starch and sucrose metabolism (ko00500)	--	--	Glycosyl hydrolases family 17	Glucan endo-1,3-beta-glucosidase 13 OS=Arabidopsis thaliana OX=3702 GN=At5g56590 PE=2 SV=1	G	Carbohydrate transport and metabolism	glucan endo-1,3-beta-glucosidase GII isoform X2 [Oryza sativa Japonica Group]
Oryza_sativa_newGene_5125	673	824	758	69	34	38	21.6008	25.3634	21.1931	2.45339	1.18882	1.48481	3.3336e-26	-3.77897	down	[G]	Carbohydrate transport and metabolism	Molecular Function: polygalacturonase activity (GO:0004650);; Cellular Component: extracellular region (GO:0005576);; Biological Process: carbohydrate metabolic process (GO:0005975);; Biological Process: cell wall organization (GO:0071555);;	K01213|3.20e-39|adu:107492196|K01213 galacturan 1,4-alpha-galacturonidase [EC:3.2.1.67] | (RefSeq) polygalacturonase At1g48100-like	Pentose and glucuronate interconversions (ko00040)	--	--	Glycosyl hydrolases family 28	Polygalacturonase At1g48100 OS=Arabidopsis thaliana OX=3702 GN=At1g48100 PE=2 SV=1	G	Carbohydrate transport and metabolism	hypothetical protein EE612_028332 [Oryza sativa]
Oryza_sativa_newGene_625	520	594	497	183	177	60	5.00197	5.93831	4.64764	2.232	2.04215	0.769443	1.54942e-05	-1.77659	down	--	--	--	--	--	--	--	Protein of unknown function (DUF1618)	--	S	Function unknown	Os03g0176800, partial [Oryza sativa Japonica Group]
Os02t0562400-01.gene	338	548	435	123	146	37	10.5041	18.1492	13.5036	4.30145	5.01197	1.43118	4.11871e-05	-1.94469	down	--	--	Cellular Component: integral component of membrane (GO:0016021);; Molecular Function: transmembrane transporter activity (GO:0022857);;	--	--	--	--	--	--	U	Intracellular trafficking, secretion, and vesicular transport	--
Oryza_sativa_newGene_792	25	38	55	3	0	0	1.97009	3.24469	4.37155	0.103664	0	0	5.81395e-05	-5.08202	down	--	--	--	--	--	--	--	--	--	--	--	expressed protein [Oryza sativa Japonica Group]
Oryza_sativa_newGene_907	1752	10078	7903	354	273	293	96.5002	590.839	433.823	21.9959	16.62	20.4507	5.13316e-14	-4.14753	down	--	--	Molecular Function: electron carrier activity (GO:0009055);;	--	--	--	--	Plastocyanin-like domain	Chemocyanin OS=Lilium longiflorum OX=4690 PE=1 SV=1	S	Function unknown	chemocyanin [Oryza sativa Japonica Group]
Oryza_sativa_newGene_7795	204	286	285	319	471	391	2.65831	2.81098	3.0797	3.29151	4.8093	4.70171	0.00499412	0.850591	up	--	--	Molecular Function: zinc ion binding (GO:0008270);;	K10683|8.84e-110|cic:CICLE_v10014038mg|K10683 BRCA1-associated RING domain protein 1 | (RefSeq) hypothetical protein	Homologous recombination (ko03440)	[R]	General function prediction only	PPR repeat	Pentatricopeptide repeat-containing protein At5g44230 OS=Arabidopsis thaliana OX=3702 GN=PCMP-H17 PE=2 SV=1	S	Function unknown	pentatricopeptide repeat-containing protein At5g44230 [Oryza sativa Japonica Group]
Oryza_sativa_newGene_15960	322	1731	1503	116	193	4	36.4563	209.113	169.94	14.8232	24.1529	0.475239	0.000352455	-3.35498	down	--	--	--	--	--	--	--	Pollen protein Ole e 1 like	--	S	Function unknown	uncharacterized protein LOC107276404 [Oryza sativa Japonica Group]
Oryza_sativa_newGene_10936	2783	3737	2482	688	790	534	180.623	258.188	160.507	50.4458	56.6196	43.868	4.9465e-13	-1.95696	down	--	--	Cellular Component: cellular_component (GO:0005575);; Cellular Component: extracellular region (GO:0005576);; Biological Process: multicellular organism development (GO:0007275);; Biological Process: biological_process (GO:0008150);; Biological Process: pollen development (GO:0009555);; Biological Process: pollen maturation (GO:0010152);; Biological Process: developmental maturation (GO:0021700);…	--	--	--	--	--	BURP domain-containing protein 13 OS=Oryza sativa subsp. japonica OX=39947 GN=BURP13 PE=1 SV=1	S	Function unknown	BURP domain-containing protein 13 isoform X1 [Oryza sativa Japonica Group]
Oryza_sativa_newGene_9940	896	464	509	177	94	154	18.9344	10.8199	11.0947	4.48133	2.41263	4.32145	5.0505e-05	-1.91817	down	--	--	Molecular Function: transcription factor activity, sequence-specific DNA binding (GO:0003700);;	K08064|7.33e-75|dosa:Os08t0196700-01|K08064 nuclear transcription factor Y, alpha | (RefSeq) Os08g0196700; Similar to Nuclear Y/CCAAT-box binding factor A subunit NF-YA.	--	[K]	Transcription	CCAAT-binding transcription factor (CBF-B/NF-YA) subunit B	Nuclear transcription factor Y subunit A-7 OS=Arabidopsis thaliana OX=3702 GN=NFYA7 PE=1 SV=1	K	Transcription	hypothetical protein OsI_28144 [Oryza sativa Indica Group]
Oryza_sativa_newGene_10067	1548	1223	1815	1966	2806	2272	50.0695	42.0286	58.4055	71.7196	100.149	93.1985	0.00249875	0.851071	up	[R]	General function prediction only	--	K01456|4.22e-63|pper:18774423|K01456 peptide-N4-(N-acetyl-beta-glucosaminyl)asparagine amidase [EC:3.5.1.52] | (RefSeq) peptide-N(4)-(N-acetyl-beta- glucosaminyl)asparagine amidase isoform X1	Protein processing in endoplasmic reticulum (ko04141)	[C]	Energy production and conversion	Aldo/keto reductase family	Probable aldo-keto reductase 1 OS=Glycine max OX=3847 GN=AKR1 PE=2 SV=1	C	Energy production and conversion	probable aldo-keto reductase 1 [Oryza sativa Japonica Group]
Os03t0335401-01.gene	10	14	8	23	53	67	0.400415	0.607091	0.298094	1.05482	2.43196	3.54964	0.00114447	2.43214	up	--	--	Biological Process: sucrose metabolic process (GO:0005985);; Molecular Function: sucrose synthase activity (GO:0016157);;	K00695|2.8e-10|dosa:Os03t0340500-01|K00695 sucrose synthase [EC:2.4.1.13] | (RefSeq) Os03g0340500; Similar to Sucrose synthase (EC 2.4.1.13).	Starch and sucrose metabolism (ko00500)	--	--	--	Sucrose synthase 4 OS=Oryza sativa subsp. japonica OX=39947 GN=SUS4 PE=2 SV=1	M	Cell wall/membrane/envelope biogenesis	Susy6, partial [Bambusa emeiensis]
Os07t0246001-00.gene	46	126	160	31	38	17	4.42086	13.0301	15.4688	3.38846	4.06844	1.98343	0.00341582	-1.71993	down	--	--	Molecular Function: hydrolase activity (GO:0016787);;	K14664|2.9e-17|dosa:Os07t0249800-01|K14664 IAA-amino acid hydrolase [EC:3.5.1.-] | (RefSeq) Os07g0249800; Similar to IAA-amino acid hydrolase ILR1-like 8.	--	--	--	--	IAA-amino acid hydrolase ILR1-like 8 OS=Oryza sativa subsp. japonica OX=39947 GN=ILL8 PE=2 SV=1	S	Function unknown	RecName: Full=IAA-amino acid hydrolase ILR1-like 8; Flags: Precursor [Oryza sativa Japonica Group]
Oryza_sativa_newGene_4639	1493	6711	4487	16427	14621	4838	44.1388	211.073	132.127	548.697	477.538	181.389	0.00246828	1.69382	up	--	--	Molecular Function: peroxidase activity (GO:0004601);; Cellular Component: extracellular region (GO:0005576);; Biological Process: response to oxidative stress (GO:0006979);; Molecular Function: heme binding (GO:0020037);; Biological Process: hydrogen peroxide catabolic process (GO:0042744);; Molecular Function: metal ion binding (GO:0046872);;	K00430|1.08e-246|dosa:Os05t0135500-01|K00430 peroxidase [EC:1.11.1.7] | (RefSeq) Os05g0135500; Haem peroxidase family protein.	Phenylpropanoid biosynthesis (ko00940)	--	--	Peroxidase	Peroxidase 5 OS=Vitis vinifera OX=29760 GN=GSVIVT00037159001 PE=1 SV=2	Q	Secondary metabolites biosynthesis, transport and catabolism	peroxidase 5 [Oryza sativa Japonica Group]
Oryza_sativa_newGene_3553	813	1127	992	559	643	420	15.2975	23.1729	17.7061	12.6625	13.522	10.4262	0.00511433	-0.640558	down	[R]	General function prediction only	--	K09919|3.94e-294|dosa:Os04t0442200-01|K09919 uncharacterized protein | (RefSeq) Os04g0442200; Protein of unknown function DUF482 family protein.	--	--	--	Peptidogalycan biosysnthesis/recognition	--	S	Function unknown	uncharacterized protein LOC4335936 isoform X2 [Oryza sativa Japonica Group]
Oryza_sativa_newGene_13245	676	841	779	456	446	350	9.4843	12.4872	11.7804	8.35455	8.2782	7.26348	0.00172855	-0.655081	down	--	--	Cellular Component: integral component of membrane (GO:0016021);;	--	--	--	--	--	--	--	--	--
Oryza_sativa_newGene_15010	44	116	94	0	2	12	1.32908	3.73518	2.8191	0	0.062936	0.450901	0.000763268	-3.77718	down	--		Molecular Function: protein kinase activity (GO:0004672);; Molecular Function: ATP binding (GO:0005524);;	K04424|1.51e-46|cpep:111788098|K04424 sterile alpha motif and leucine zipper containing kinase AZK [EC:2.7.11.25] | (RefSeq) probable serine/threonine-protein kinase SIS8	--	[T]	Signal transduction mechanisms	Protein tyrosine and serine/threonine kinase	Serine/threonine-protein kinase STY46 OS=Arabidopsis thaliana OX=3702 GN=STY46 PE=1 SV=1	T	Signal transduction mechanisms	hypothetical protein EE612_008509, partial [Oryza sativa]
Oryza_sativa_newGene_2236	59	2553	489	7	16	27	1.37594	63.5951	11.3996	0.159201	0.40692	0.773451	4.21914e-08	-5.62416	down	[G]	Carbohydrate transport and metabolism	Molecular Function: hydrolase activity, hydrolyzing O-glycosyl compounds (GO:0004553);; Biological Process: carbohydrate metabolic process (GO:0005975);;	K05349|1.46e-278|dosa:Os03t0749100-01|K05349 beta-glucosidase [EC:3.2.1.21] | (RefSeq) Os03g0749100; Similar to Beta-glucanase.	Cyanoamino acid metabolism (ko00460);; Starch and sucrose metabolism (ko00500);; Phenylpropanoid biosynthesis (ko00940)	--	--	Glycosyl hydrolase family 3 N terminal domain	Beta-xylosidase/alpha-L-arabinofuranosidase 1 (Fragment) OS=Medicago sativa subsp. varia OX=36902 GN=Xyl1 PE=1 SV=1	G	Carbohydrate transport and metabolism	hypothetical protein OsI_13514 [Oryza sativa Indica Group]
Oryza_sativa_newGene_5930	44	114	56	131	386	120	1.45539	4.0544	1.85829	4.94183	14.266	5.08084	0.00312422	1.75545	up	[K]	Transcription	Molecular Function: O-methyltransferase activity (GO:0008171);; Biological Process: methylation (GO:0032259);; Molecular Function: protein dimerization activity (GO:0046983);;	K22588|1.32e-121|ats:109738391|K22588 acetylserotonin O-methyltransferase, plant [EC:2.1.1.4] | (RefSeq) LOC109738391; acetylserotonin O-methyltransferase 1-like	Tryptophan metabolism (ko00380)	[R]	General function prediction only	O-methyltransferase domain	O-methyltransferase ZRP4 OS=Zea mays OX=4577 GN=ZRP4 PE=2 SV=1	S	Function unknown	O-methyltransferase ZRP4 [Oryza sativa Japonica Group]
Oryza_sativa_newGene_9030	146	866	518	55	44	47	4.75984	29.8569	16.7766	1.94186	1.51123	1.94658	2.20244e-07	-3.12198	down	[G]	Carbohydrate transport and metabolism	Biological Process: polysaccharide catabolic process (GO:0000272);; Molecular Function: beta-amylase activity (GO:0016161);; Molecular Function: amylopectin maltohydrolase activity (GO:0102229);;	K01177|3.07e-231|osa:4343510|K01177 beta-amylase [EC:3.2.1.2] | (RefSeq) beta-amylase isoform X1	Starch and sucrose metabolism (ko00500)	--	--	Glycosyl hydrolase family 14	Beta-amylase Tri a 17 OS=Triticum aestivum OX=4565 GN=BMY1 PE=1 SV=1	G	Carbohydrate transport and metabolism	hypothetical protein OsI_26370 [Oryza sativa Indica Group]
Os01t0665400-01.gene	54	257	82	375	1309	137	2.18069	11.1247	3.32469	17.212	58.8633	7.05007	0.00304962	2.35108	up	--	--	Molecular Function: ATP binding (GO:0005524);; Cellular Component: integral component of membrane (GO:0016021);; Molecular Function: ATPase activity (GO:0016887);; Molecular Function: ATPase activity, coupled to transmembrane movement of substances (GO:0042626);;	K05658|1.8e-12|dosa:Os01t0695700-00|K05658 ATP-binding cassette, subfamily B (MDR/TAP), member 1 [EC:7.6.2.2] | (RefSeq) Os01g0695700; Similar to MDR-like ABC transporter.	ABC transporters (ko02010)	[Q]	Secondary metabolites biosynthesis, transport and catabolism	--	ABC transporter B family member 3 OS=Arabidopsis thaliana OX=3702 GN=ABCB3 PE=3 SV=1	Q	Secondary metabolites biosynthesis, transport and catabolism	MDR-like ABC transporter [Oryza sativa Japonica Group]
Oryza_sativa_newGene_16089	2391	2342	1584	742	714	585	37.659	39.1718	24.9406	13.2481	12.4565	11.7182	2.12433e-06	-1.42919	down	[HT]	Coenzyme transport and metabolism;; Signal transduction mechanisms	Cellular Component: integral component of membrane (GO:0016021);;	K13457|3.28e-87|vvi:100252764|K13457 disease resistance protein RPM1 | (RefSeq) uncharacterized protein sll1770	Plant-pathogen interaction (ko04626)	[R]	General function prediction only	--	Protein ACTIVITY OF BC1 COMPLEX KINASE 8, chloroplastic OS=Arabidopsis thaliana OX=3702 GN=ABC1K8 PE=2 SV=1	S	Function unknown	putative ABC transporter [Oryza sativa Japonica Group]
Oryza_sativa_newGene_14721	845	763	857	1120	1379	944	16.3023	15.669	16.5346	24.4396	29.4111	23.1061	0.00166514	0.691463	up	--	--	Molecular Function: nucleic acid binding (GO:0003676);;	--	--	--	--	--	Protein PLASTID TRANSCRIPTIONALLY ACTIVE 10 OS=Arabidopsis thaliana OX=3702 GN=PTAC10 PE=1 SV=1	S	Function unknown	protein PLASTID TRANSCRIPTIONALLY ACTIVE 10 [Oryza sativa Japonica Group]
Os10t0524400-02.gene	1471	403	997	252	209	312	42.2279	12.3038	28.5037	8.1586	6.61985	11.3394	0.0021641	-1.65962	down	[G]	Carbohydrate transport and metabolism	Molecular Function: magnesium ion binding (GO:0000287);; Molecular Function: molecular_function (GO:0003674);; Molecular Function: catalytic activity (GO:0003824);; Molecular Function: trehalose-phosphatase activity (GO:0004805);; Molecular Function: binding (GO:0005488);; Cellular Component: cellular_component (GO:0005575);; Cellular Component: intracellular (GO:0005622);; Cellular Component: ce…	K01087|1.4e-58|dosa:Os10t0553300-01|K01087 trehalose 6-phosphate phosphatase [EC:3.1.3.12] | (RefSeq) Os10g0553300, TPP2, TREHALOSE-6-PHOSPHATE_PHOSHPHATASE_2; Similar to Trehalose-6-phosphate phosphatase.	Starch and sucrose metabolism (ko00500)	[G]	Carbohydrate transport and metabolism	Trehalose-phosphatase	Probable trehalose-phosphate phosphatase 2 OS=Oryza sativa subsp. japonica OX=39947 GN=TPP2 PE=1 SV=1	G	Carbohydrate transport and metabolism	hypothetical protein OsI_34594 [Oryza sativa Indica Group]
Oryza_sativa_newGene_191	563	625	1137	378	231	244	12.6286	14.8846	25.5314	9.55695	5.72556	6.92551	0.00116177	-1.19772	down	--	--	Molecular Function: transcription factor activity, sequence-specific DNA binding (GO:0003700);;	--	--	--	--	--	--	--	--	hypothetical protein EE612_001018 [Oryza sativa]
Oryza_sativa_newGene_8096	848	2043	1493	617	562	483	20.3502	52.168	35.8391	16.7233	14.9267	14.6956	0.000933088	-1.15876	down	[T]	Signal transduction mechanisms	Molecular Function: protein serine/threonine kinase activity (GO:0004674);; Molecular Function: ATP binding (GO:0005524);; Cellular Component: nucleus (GO:0005634);; Cellular Component: cytosol (GO:0005829);; Cellular Component: plasma membrane (GO:0005886);; Biological Process: signal transduction (GO:0007165);; Biological Process: response to nutrient (GO:0007584);; Biological Process: response…	K07198|2.06e-179|aof:109823901|K07198 5'-AMP-activated protein kinase, catalytic alpha subunit [EC:2.7.11.11] | (RefSeq) CBL-interacting protein kinase 5-like	--	[T]	Signal transduction mechanisms	Protein kinase domain	CBL-interacting protein kinase 23 OS=Oryza sativa subsp. japonica OX=39947 GN=CIPK23 PE=2 SV=1	T	Signal transduction mechanisms	RecName: Full=CBL-interacting protein kinase 23; AltName: Full=OsCIPK23 [Oryza sativa Japonica Group]
Os04t0628300-00.gene	740	834	834	979	1247	934	49.6985	59.6335	55.7818	74.2738	92.5287	79.573	0.00363253	0.614449	up	[CHR]	Energy production and conversion;; Coenzyme transport and metabolism;; General function prediction only	Molecular Function: phosphoglycerate dehydrogenase activity (GO:0004617);; Biological Process: cellular amino acid metabolic process (GO:0006520);; Biological Process: L-serine biosynthetic process (GO:0006564);; Cellular Component: chloroplast stroma (GO:0009570);; Molecular Function: NAD binding (GO:0051287);;	K00058|8.8e-66|dosa:Os04t0650800-01|K00058 D-3-phosphoglycerate dehydrogenase / 2-oxoglutarate reductase [EC:1.1.1.95 1.1.1.399] | (RefSeq) Os04g0650800; Similar to Phosphoglycerate dehydrogenase.	Glycine, serine and threonine metabolism (ko00260);; Cysteine and methionine metabolism (ko00270);; Carbon metabolism (ko01200);; Biosynthesis of amino acids (ko01230)	[E]	Amino acid transport and metabolism	--	D-3-phosphoglycerate dehydrogenase 1, chloroplastic OS=Arabidopsis thaliana OX=3702 GN=PGDH1 PE=1 SV=1	E	Amino acid transport and metabolism	hypothetical protein EE612_025967, partial [Oryza sativa]
Oryza_sativa_newGene_10930	52	73	50	17	11	18	1.49557	2.27479	1.45245	0.55915	0.3297	0.664282	0.00427204	-1.67945	down	--	--	--	--	--	--	--	--	--	--	--	hypothetical protein OsJ_27802 [Oryza sativa Japonica Group]
Os08t0421700-01.gene	752	891	833	368	337	251	45.4409	57.268	50.098	25.1011	22.4713	19.2216	1.23603e-07	-1.16017	down	[M]	Cell wall/membrane/envelope biogenesis	--	K03098|1.4e-67|dosa:Os08t0440100-01|K03098 apolipoprotein D and lipocalin family protein | (RefSeq) Os08g0440100; Similar to Temperature stress-induced lipocalin.	--	[M]	Cell wall/membrane/envelope biogenesis	Lipocalin-like domain	Temperature-induced lipocalin-1 OS=Arabidopsis thaliana OX=3702 GN=TIL PE=1 SV=1	M	Cell wall/membrane/envelope biogenesis	temperature-induced lipocalin-1 [Oryza sativa Japonica Group]
Oryza_sativa_newGene_9243	37	278	202	0	36	17	0.915974	7.49886	5.10293	0	0.965378	0.555564	0.00861213	-3.02595	down	--	--	Molecular Function: catalytic activity (GO:0003824);;	K21102|3.52e-40|vvi:100232981|K21102 anthocyanidin reductase [(2S)-flavan-3-ol-forming] [EC:1.3.1.112] | (RefSeq) ANR, VvANR, ban; anthocyanidin reductase	--	[V]	Defense mechanisms	NAD dependent epimerase/dehydratase family	Anthocyanidin reductase ((2S)-flavan-3-ol-forming) OS=Vitis vinifera OX=29760 GN=ANR PE=3 SV=1	--	--	hypothetical protein EE612_040496, partial [Oryza sativa]
Oryza_sativa_newGene_5389	131	211	266	19	11	7	5.9184	10.1948	11.9971	0.965806	0.549982	0.371743	7.86167e-14	-3.81513	down	--	--	Molecular Function: hydrolase activity, hydrolyzing O-glycosyl compounds (GO:0004553);; Biological Process: carbohydrate metabolic process (GO:0005975);;	--	--	--	--	--	--	G	Carbohydrate transport and metabolism	Os05g0366800, partial [Oryza sativa Japonica Group]
Oryza_sativa_newGene_10364	351	407	446	984	1046	568	7.89258	9.16592	9.21457	23.2461	24.3947	14.7363	2.2556e-07	1.30927	up	[R]	General function prediction only	Molecular Function: protein kinase activity (GO:0004672);; Molecular Function: ATP binding (GO:0005524);;	K00924|3.20e-29|peq:110026306|K00924 kinase [EC:2.7.1.-] | (RefSeq) receptor protein kinase TMK1	--	[T]	Signal transduction mechanisms	Protein kinase domain	Cysteine-rich receptor-like protein kinase 15 OS=Arabidopsis thaliana OX=3702 GN=CRK15 PE=2 SV=2	T	Signal transduction mechanisms	L-type lectin-domain containing receptor kinase IX.2 isoform X2 [Oryza sativa Japonica Group]
Oryza_sativa_newGene_11997	2164	2341	1954	2886	4346	2861	35.082	34.2177	28.1148	51.0919	74.6779	59.7282	0.00114605	0.851798	up	--	--	Biological Process: microtubule cytoskeleton organization (GO:0000226);; Molecular Function: microtubule binding (GO:0008017);;	K16732|0.0|dosa:Os09t0450300-01|K16732 protein regulator of cytokinesis 1 | (RefSeq) Os09g0450300; MAP65/ASE1 family protein.	--	[DZ]	Cell cycle control, cell division, chromosome partitioning;; Cytoskeleton	Microtubule associated protein (MAP65/ASE1 family)	65-kDa microtubule-associated protein 6 OS=Arabidopsis thaliana OX=3702 GN=MAP65-6 PE=1 SV=1	--	--	putative microtubule-associated protein MAP65-1a [Oryza sativa Japonica Group]
Oryza_sativa_newGene_3435	5270	6389	7659	2923	2438	2680	93.7519	113.926	128.336	54.4477	45.3695	45.0518	2.7206e-05	-1.01424	down	[G]	Carbohydrate transport and metabolism	Molecular Function: hydrolase activity, hydrolyzing O-glycosyl compounds (GO:0004553);; Biological Process: carbohydrate metabolic process (GO:0005975);;	K01193|0.0|dosa:Os04t0413500-01|K01193 beta-fructofuranosidase [EC:3.2.1.26] | (RefSeq) Os04g0413500, GRAIN__INCOMPLETE_FILLING_1, GIF1; Similar to Cell wall invertase 2.	Galactose metabolism (ko00052);; Starch and sucrose metabolism (ko00500)	[G]	Carbohydrate transport and metabolism	Glycosyl hydrolases family 32 N-terminal domain	Beta-fructofuranosidase, insoluble isoenzyme 2 OS=Oryza sativa subsp. indica OX=39946 GN=CIN2 PE=2 SV=2	G	Carbohydrate transport and metabolism	beta-fructofuranosidase, insoluble isoenzyme 2 [Oryza sativa Japonica Group]
Os02t0174400-00.gene	316	342	496	131	199	88	6.2851	7.24058	9.83007	2.94319	4.36651	2.20844	0.000311997	-1.26127	down	--	--	--	--	--	--	--	--	--	--	--	hypothetical protein [Oryza sativa Japonica Group]
Oryza_sativa_newGene_14126	52	254	154	37	37	5	1.49508	7.94442	4.53876	1.14017	1.15361	0.140206	0.00278694	-2.37088	down	--	--	--	--	--	--	--	--	Putative F-box/FBD/LRR-repeat protein At4g00315 OS=Arabidopsis thaliana OX=3702 GN=At4g00315 PE=4 SV=1	S	Function unknown	hypothetical protein OsI_03613 [Oryza sativa Indica Group]
Oryza_sativa_newGene_13766	223	199	127	254	700	324	14.3485	13.6018	8.11208	18.5021	49.8814	26.4596	0.00397306	1.39354	up	--	--	--	--	--	--	--	--	--	S	Function unknown	protein FAF-like, chloroplastic [Oryza sativa Japonica Group]
Oryza_sativa_newGene_12222	1234	937	1618	619	589	601	31.8033	25.636	41.415	17.9495	16.7585	19.6148	0.00542306	-0.823482	down	--	--	--	K00430|3.64e-24|sbi:8080820|K00430 peroxidase [EC:1.11.1.7] | (RefSeq) peroxidase 19	Phenylpropanoid biosynthesis (ko00940)	--	--	--	Peroxidase 51 OS=Arabidopsis thaliana OX=3702 GN=PER51 PE=2 SV=1	--	--	hypothetical protein OsI_03192 [Oryza sativa Indica Group]
Oryza_sativa_newGene_2231	24	29	34	161	369	30	1.2662	1.60038	1.79512	9.69866	21.7721	2.01443	0.00019427	2.81693	up	--	--	Molecular Function: catalytic activity (GO:0003824);; Biological Process: carbohydrate metabolic process (GO:0005975);; Molecular Function: carbohydrate binding (GO:0030246);;	--	--	--	--	--	Protein NDH-DEPENDENT CYCLIC ELECTRON FLOW 5 OS=Arabidopsis thaliana OX=3702 GN=NDF5 PE=2 SV=1	S	Function unknown	protein NDH-DEPENDENT CYCLIC ELECTRON FLOW 5 [Oryza sativa Japonica Group]
Oryza_sativa_newGene_3048	278	265	323	561	478	287	10.6237	11.7624	12.9302	25.3364	20.2064	16.3094	0.00476172	0.811685	up	[E]	Amino acid transport and metabolism	Cellular Component: cellular_component (GO:0005575);; Cellular Component: intracellular (GO:0005622);; Cellular Component: cell (GO:0005623);; Cellular Component: cytoplasm (GO:0005737);; Biological Process: organelle organization (GO:0006996);; Biological Process: biological_process (GO:0008150);; Cellular Component: chloroplast (GO:0009507);; Cellular Component: plastid stroma (GO:0009532);; Ce…	K00891|1.51e-24|soe:110791544|K00891 shikimate kinase [EC:2.7.1.71] | (RefSeq) shikimate kinase 1, chloroplastic-like	Phenylalanine, tyrosine and tryptophan biosynthesis (ko00400);; Biosynthesis of amino acids (ko01230)	--	--	Shikimate kinase	Probable inactive shikimate kinase like 1, chloroplastic OS=Arabidopsis thaliana OX=3702 GN=SKL1 PE=2 SV=1	E	Amino acid transport and metabolism	probable inactive shikimate kinase like 1, chloroplastic [Oryza sativa Japonica Group]
Os04t0633900-00.gene	5944	6663	5062	9349	12577	10673	106.694	127.249	90.5228	189.595	249.408	242.971	5.12496e-05	1.10728	up	--	--	--	--	--	--	--	--	--	--	--	unknown [Zea mays]
Oryza_sativa_newGene_12189	103	73	121	147	246	142	3.71597	2.79349	4.34741	6.00678	9.86784	6.54393	0.00650006	1.05828	up	--	--	Cellular Component: integral component of membrane (GO:0016021);;	K13354|1.44e-89|dosa:Os02t0225000-01|K13354 solute carrier family 25 (peroxisomal adenine nucleotide transporter), member 17 | (RefSeq) Os02g0225000; Similar to cDNA clone:001-044-E12, full insert sequence.	Peroxisome (ko04146)	[C]	Energy production and conversion	Mitochondrial carrier protein	Peroxisomal nicotinamide adenine dinucleotide carrier OS=Arabidopsis thaliana OX=3702 GN=PXN PE=1 SV=1	C	Energy production and conversion	peroxisomal nicotinamide adenine dinucleotide carrier [Oryza sativa Japonica Group]
Oryza_sativa_newGene_15350	3019	2239	2904	4127	5874	4482	44.7417	34.4155	41.8002	67.3529	94.4801	82.5757	0.000154489	1.04536	up	[G]	Carbohydrate transport and metabolism	Cellular Component: integral component of membrane (GO:0016021);; Molecular Function: transmembrane transporter activity (GO:0022857);;	K08150|1.58e-24|gmx:100777393|K08150 MFS transporter, SP family, solute carrier family 2 (myo-inositol transporter), member 13 | (RefSeq) inositol transporter 1	--	[R]	General function prediction only	Sugar (and other) transporter	Monosaccharide-sensing protein 2 OS=Arabidopsis thaliana OX=3702 GN=MSSP2 PE=1 SV=2	U	Intracellular trafficking, secretion, and vesicular transport	hypothetical protein OsJ_05971 [Oryza sativa Japonica Group]
Oryza_sativa_newGene_9414	49	46	108	4	22	11	2.02321	1.92826	4.35431	0.171238	0.966265	0.518363	0.00406809	-2.2135	down	--	--	Cellular Component: integral component of membrane (GO:0016021);;	--	--	--	--	--	--	S	Function unknown	hypothetical protein DAI22_01g232400 [Oryza sativa Japonica Group]
Os02t0181900-01.gene	388	1173	539	254	282	198	5.91011	18.999	8.17475	4.35444	4.73342	3.82162	0.00406653	-1.29234	down	--	--	--	--	--	--	--	--	--	--	--	unnamed protein product [Digitaria exilis]
Oryza_sativa_newGene_10187	100	134	198	30	56	11	2.39292	3.41241	4.72087	0.797716	1.461	0.318451	0.00082842	-1.97586	down	--	--	--	--	--	--	--	--	--	K	Transcription	hypothetical protein OsJ_26736 [Oryza sativa Japonica Group]
Oryza_sativa_newGene_372	69	67	102	122	197	141	1.90517	1.95097	2.80253	3.81167	6.00719	4.93569	0.00174985	1.1849	up	--	--	Molecular Function: molecular_function (GO:0003674);; Molecular Function: nucleic acid binding (GO:0003676);; Molecular Function: RNA binding (GO:0003723);; Molecular Function: catalytic activity (GO:0003824);; Molecular Function: nuclease activity (GO:0004518);; Molecular Function: endonuclease activity (GO:0004519);; Molecular Function: binding (GO:0005488);; Cellular Component: cellular_compon…	K22733|1.09e-48|cit:102612526|K22733 magnesium transporter | (RefSeq) uncharacterized protein LOC102612526	--	[R]	General function prediction only	PPR repeat family	Pentatricopeptide repeat-containing protein At2g17210 OS=Arabidopsis thaliana OX=3702 GN=PCMP-E77 PE=3 SV=2	V	Defense mechanisms	hypothetical protein OsJ_09011 [Oryza sativa Japonica Group]
Oryza_sativa_newGene_3878	1542	1504	1809	2746	2741	1724	36.9952	37.2117	42.2711	72.6063	71.3627	52.9008	0.000263374	0.77472	up	--	--	Molecular Function: molecular_function (GO:0003674);; Molecular Function: nucleic acid binding (GO:0003676);; Molecular Function: DNA binding (GO:0003677);; Molecular Function: transcription factor activity, sequence-specific DNA binding (GO:0003700);; Molecular Function: binding (GO:0005488);; Biological Process: regulation of transcription, DNA-templated (GO:0006355);; Biological Process: biolo…	--	--	--	--	--	NAC domain-containing protein 26 OS=Arabidopsis thaliana OX=3702 GN=NAC026 PE=1 SV=1	K	Transcription	unnamed protein product [Oryza sativa Japonica Group]
Oryza_sativa_newGene_14736	190	186	217	113	72	37	6.42001	6.93517	8.5374	4.37023	2.54034	1.44374	0.00457282	-1.23421	down	--	--	--	--	--	--	--	--	--	--	--	hypothetical protein OsJ_04493 [Oryza sativa Japonica Group]
Oryza_sativa_newGene_11210	301	480	491	137	116	39	15.0011	25.4253	24.3592	7.70935	6.38153	2.45143	1.732e-05	-1.94057	down	--	--	Biological Process: response to high light intensity (GO:0009644);; Biological Process: photosynthetic electron transport in photosystem I (GO:0009773);;	--	--	--	--	--	Protein PROTON GRADIENT REGULATION 5, chloroplastic OS=Arabidopsis thaliana OX=3702 GN=PGR5 PE=1 SV=1	S	Function unknown	protein PROTON GRADIENT REGULATION 5, chloroplastic [Oryza sativa Japonica Group]
Oryza_sativa_newGene_1550	519	636	544	360	333	237	21.8018	28.234	22.5978	15.6897	14.5095	12.0777	0.00655476	-0.661297	down	--	--	--	--	--	--	--	--	--	--	--	hypothetical protein EE612_017285, partial [Oryza sativa]
Oryza_sativa_newGene_16091	803	2075	2281	789	644	473	13.1288	35.8732	37.4355	14.1493	11.452	9.64715	0.00274608	-1.19463	down	--	--	--	--	--	--	--	--	--	--	--	hypothetical protein OsI_07775 [Oryza sativa Indica Group]
Oryza_sativa_newGene_3495	2046	2175	1993	2848	3768	2597	33.0385	37.3615	32.0606	51.9637	67.2266	53.1897	0.000423382	0.779127	up	--	--	--	--	--	--	--	--	--	--	--	uncharacterized protein At4g26450 isoform X1 [Oryza sativa Japonica Group]
Oryza_sativa_newGene_8732	19	114	45	2	6	7	0.481475	3.16606	1.30287	0.057602	0.168413	0.210105	0.000557462	-3.28283	down	--	--	--	--	--	--	--	--	--	S	Function unknown	hypothetical protein EE612_039018 [Oryza sativa]
Os06t0524400-01.gene	25	94	131	18	11	20	0.857497	3.49986	4.5726	0.712564	0.422718	0.847936	0.00584997	-2.03944	down	--	--	--	--	--	--	--	--	--	--	--	hypothetical protein [Oryza sativa Japonica Group]
Oryza_sativa_newGene_16103	963	763	737	1106	1414	1114	27.5209	22.9996	20.7798	35.6378	44.5632	40.0949	0.00669174	0.770222	up	--	--	Cellular Component: integral component of membrane (GO:0016021);;	--	--	--	--	PLAC8 family	Cell number regulator 2 OS=Zea mays OX=4577 GN=CNR2 PE=2 SV=1	S	Function unknown	cell number regulator 2 [Oryza sativa Japonica Group]
Oryza_sativa_newGene_9964	27	112	172	357	523	96	0.530877	2.40173	3.4557	8.14135	11.6751	2.44773	0.00903595	1.84896	up	[M]	Cell wall/membrane/envelope biogenesis	Molecular Function: protein serine/threonine kinase activity (GO:0004674);; Molecular Function: ATP binding (GO:0005524);; Cellular Component: plasma membrane (GO:0005886);; Cellular Component: integral component of membrane (GO:0016021);; Biological Process: protein autophosphorylation (GO:0046777);;	K13416|2.92e-79|cic:CICLE_v10001146mg|K13416 brassinosteroid insensitive 1-associated receptor kinase 1 [EC:2.7.10.1 2.7.11.1] | (RefSeq) hypothetical protein	MAPK signaling pathway - plant (ko04016);; Plant hormone signal transduction (ko04075);; Plant-pathogen interaction (ko04626)	--	--	Protein kinase domain	Probable LRR receptor-like serine/threonine-protein kinase At1g56130 OS=Arabidopsis thaliana OX=3702 GN=At1g56130 PE=2 SV=2	T	Signal transduction mechanisms	probable LRR receptor-like serine/threonine-protein kinase At1g56130 [Oryza sativa Japonica Group]
Os02t0133200-01.gene	68	2068	294	154	141	56	1.60539	52.091	6.91764	4.11825	3.66493	1.6533	0.0059497	-2.59617	down	--	--	Molecular Function: MAP kinase activity (GO:0004707);; Molecular Function: ATP binding (GO:0005524);;	--	--	--	--	--	Mitogen-activated protein kinase 13 OS=Oryza sativa subsp. indica OX=39946 GN=MPK13 PE=2 SV=2	T	Signal transduction mechanisms	hypothetical protein DAI22_02g028800 [Oryza sativa Japonica Group]
Oryza_sativa_newGene_16331	21	101	141	419	557	147	0.686868	3.56478	4.68632	15.8154	20.5734	6.21173	0.000544652	2.30612	up	--	--	Molecular Function: zinc ion binding (GO:0008270);;	--	--	--	--	B-box zinc finger	B-box zinc finger protein 22 OS=Arabidopsis thaliana OX=3702 GN=BBX22 PE=1 SV=2	S	Function unknown	B-box zinc finger protein 22 [Oryza sativa Japonica Group]
Os07t0542400-01.gene	184	199	307	95	80	48	4.34941	4.99118	7.2236	2.52689	2.08833	1.42682	0.000124548	-1.41539	down	--	--	--	--	--	--	--	--	--	--	--	hypothetical protein EE612_037390, partial [Oryza sativa]
Oryza_sativa_newGene_3215	203	39	43	4	12	0	14.2018	2.87194	2.96584	0.31021	0.92858	0	0.000319983	-4.11391	down	[O]	Posttranslational modification, protein turnover, chaperones	Molecular Function: peptidyl-prolyl cis-trans isomerase activity (GO:0003755);;	K09571|1.62e-120|dosa:Os04t0352400-01|K09571 FK506-binding protein 4/5 [EC:5.2.1.8] | (RefSeq) Os04g0352400; Peptidyl-prolyl cis-trans isomerase, FKBP-type domain containing protein.	--	[O]	Posttranslational modification, protein turnover, chaperones	FKBP-type peptidyl-prolyl cis-trans isomerase	70 kDa peptidyl-prolyl isomerase OS=Triticum aestivum OX=4565 GN=FKBP70 PE=1 SV=1	O	Posttranslational modification, protein turnover, chaperones	hypothetical protein EE612_023292 [Oryza sativa]
Os01t0926300-01.gene	153	110	126	0	0	0	5.26418	4.01848	4.34313	0	0	0	1.09586e-12	-9.24831	down	--	--	Cellular Component: integral component of membrane (GO:0016021);;	K16280|4.3e-37|dosa:Os01t0960500-01|K16280 E3 ubiquitin-protein ligase RGLG [EC:2.3.2.27] | (RefSeq) Os01g0960500; Zinc finger, RING/FYVE/PHD-type domain containing protein.	--	[T]	Signal transduction mechanisms	Copine	E3 ubiquitin-protein ligase RGLG3 OS=Arabidopsis thaliana OX=3702 GN=RGLG3 PE=1 SV=1	O	Posttranslational modification, protein turnover, chaperones	Copine (Calcium-dependent phospholipid-binding protein) family [Zea mays]
Os08t0389700-02.gene	0	4	0	76	56	53	0	0.106313	0	2.72582	1.96849	2.16149	6.92683e-08	5.75953	up	--	--	Cellular Component: integral component of membrane (GO:0016021);;	K23677|3.1e-09|gra:105802280|K23677 MFS transporter, Spinster family, sphingosine-1-phosphate transporter | (RefSeq) uncharacterized LOC105802280	--	[G]	Carbohydrate transport and metabolism	--	--	G	Carbohydrate transport and metabolism	hexuronate transporter-like [Panicum miliaceum]
Oryza_sativa_newGene_12199	592	973	911	1580	3042	921	15.8117	27.7038	24.9557	49.707	89.5425	31.5599	0.00106698	1.34383	up	[G]	Carbohydrate transport and metabolism	Molecular Function: hydrolase activity, hydrolyzing O-glycosyl compounds (GO:0004553);; Biological Process: carbohydrate metabolic process (GO:0005975);;	K01188|9.03e-191|osa:4347546|K01188 beta-glucosidase [EC:3.2.1.21] | (RefSeq) beta-glucosidase 32	Cyanoamino acid metabolism (ko00460);; Starch and sucrose metabolism (ko00500);; Phenylpropanoid biosynthesis (ko00940)	[G]	Carbohydrate transport and metabolism	Glycosyl hydrolase family 1	Beta-glucosidase 32 OS=Oryza sativa subsp. japonica OX=39947 GN=BGLU32 PE=2 SV=2	G	Carbohydrate transport and metabolism	beta-glucosidase 32 [Oryza sativa Japonica Group]
Os01t0179500-01.gene	5075	11040	19558	34796	37781	21726	70.4965	163.164	270.67	546.122	579.822	382.746	0.000171788	1.64802	up	--	--	--	--	--	--	--	--	--	--	--	Os01g0182500 [Oryza sativa Japonica Group]
Oryza_sativa_newGene_3713	362	343	513	1349	1354	1055	7.22537	7.27689	10.2129	30.4644	29.8936	26.7412	2.85392e-15	1.85281	up	[P]	Inorganic ion transport and metabolism	Molecular Function: molecular_function (GO:0003674);; Molecular Function: transporter activity (GO:0005215);; Cellular Component: cellular_component (GO:0005575);; Cellular Component: cell (GO:0005623);; Cellular Component: plasma membrane (GO:0005886);; Biological Process: transport (GO:0006810);; Biological Process: ion transport (GO:0006811);; Biological Process: cation transport (GO:0006812);…	--	--	[P]	Inorganic ion transport and metabolism	Cation transport protein	Cation transporter HKT8 OS=Oryza sativa subsp. indica OX=39946 GN=HKT8 PE=2 SV=2	P	Inorganic ion transport and metabolism	sodium transporter HKT1.5 [Oryza sativa]
Oryza_sativa_newGene_9071	13	67	57	205	1697	11	0.226439	1.30312	1.03163	4.25422	34.4312	0.249889	0.00988568	3.93454	up	[N]	Cell motility	Cellular Component: integral component of membrane (GO:0016021);; Molecular Function: cellulose synthase (UDP-forming) activity (GO:0016760);; Biological Process: cellulose biosynthetic process (GO:0030244);; Biological Process: cell wall organization (GO:0071555);;	K20923|0.0|osa:107276327|K20923 mixed-linked glucan synthase [EC:2.4.1.-] | (RefSeq) putative mixed-linked glucan synthase 1	--	--	--	Cellulose synthase	Putative mixed-linked glucan synthase 1 OS=Oryza sativa subsp. japonica OX=39947 GN=CSFL1 PE=3 SV=1	G	Carbohydrate transport and metabolism	putative mixed-linked glucan synthase 1 [Oryza sativa Japonica Group]
Oryza_sativa_newGene_3416	1080	1186	1173	1506	1692	1300	59.2988	66.7695	62.499	91.1429	100.4	89.0636	0.00111005	0.606686	up	--	--	Molecular Function: DNA binding (GO:0003677);; Cellular Component: nucleus (GO:0005634);; Biological Process: regulation of transcription, DNA-templated (GO:0006355);; Cellular Component: integral component of membrane (GO:0016021);;	K10268|6.54e-22|mtr:MTR_7g100890|K10268 F-box and leucine-rich repeat protein 2/20 | (RefSeq) DNA-binding protein S1FA	--	--	--	DNA binding protein S1FA	DNA-binding protein S1FA2 OS=Oryza sativa subsp. japonica OX=39947 GN=S1FA2 PE=3 SV=2	J	Translation, ribosomal structure and biogenesis	DNA-binding protein S1FA2 [Oryza sativa Japonica Group]
Oryza_sativa_newGene_4945	0	10	5	267	295	43	0	0.401025	0.20017	12.0821	13.0779	2.16359	6.86736e-09	5.50464	up	--	--	--	--	--	--	--	--	--	--	--	hypothetical protein DAI22_06g250100 [Oryza sativa Japonica Group]
Oryza_sativa_newGene_4110	94	260	199	502	477	207	2.26431	6.3389	4.56141	13.4103	12.3934	6.31615	0.00468973	1.30209	up	--	--	Cellular Component: chloroplast stroma (GO:0009570);;	K09060|2.59e-83|oeu:111382929|K09060 plant G-box-binding factor | (RefSeq) bZIP transcription factor 16-like	--	--	--	Protein of unknown function (DUF760)	UV-B-induced protein At3g17800, chloroplastic OS=Arabidopsis thaliana OX=3702 GN=At3g17800 PE=2 SV=1	S	Function unknown	UV-B-induced protein At3g17800, chloroplastic [Oryza sativa Japonica Group]
Oryza_sativa_newGene_3686	2847	4466	3185	2243	1791	1274	90.8607	147.239	98.7854	77.9955	61.2319	51.5122	0.00656202	-0.777189	down	[Q]	Secondary metabolites biosynthesis, transport and catabolism	Biological Process: auxin catabolic process (GO:0009852);; Molecular Function: oxidoreductase activity (GO:0016491);; Molecular Function: metal ion binding (GO:0046872);;	K23947|3.10e-158|dosa:Os04t0475600-01|K23947 2-oxoglutarate-dependent dioxygenase [EC:1.14.11.-] | (RefSeq) Os04g0475600; 2OG-Fe(II) oxygenase domain containing protein.	Tryptophan metabolism (ko00380)	[QR]	Secondary metabolites biosynthesis, transport and catabolism;; General function prediction only	non-haem dioxygenase in morphine synthesis N-terminal	2-oxoglutarate-dependent dioxygenase DAO OS=Oryza sativa subsp. indica OX=39946 GN=DAO PE=3 SV=1	Q	Secondary metabolites biosynthesis, transport and catabolism	2-oxoglutarate-dependent dioxygenase DAO [Oryza sativa Japonica Group]
Oryza_sativa_newGene_8593	6264	5683	6320	2022	1991	1276	123.613	114.235	120.88	44.1082	42.7011	32.4009	3.51105e-13	-1.5898	down	[G]	Carbohydrate transport and metabolism	Molecular Function: glycogen (starch) synthase activity (GO:0004373);; Cellular Component: amyloplast (GO:0009501);; Cellular Component: chloroplast (GO:0009507);; Biological Process: starch biosynthetic process (GO:0019252);;	K13679|0.0|dosa:Os07t0412100-01|K13679 granule-bound starch synthase [EC:2.4.1.242] | (RefSeq) Os07g0412100, GBSSII, GRANULE_BOUND_STARCH_SYNTHASE_II; Similar to Granule-bound starch synthase Ib, chloroplast precursor (EC 2.4.1.21) (Fragment).	Starch and sucrose metabolism (ko00500)	--	--	Starch synthase catalytic domain	Granule-bound starch synthase 1b, chloroplastic/amyloplastic (Fragment) OS=Hordeum vulgare OX=4513 PE=1 SV=1	H	Coenzyme transport and metabolism	granule-bound starch synthase II [Oryza sativa Indica Group]
Oryza_sativa_newGene_4944	241	198	275	117	89	108	7.96199	6.99168	9.43155	4.57605	3.3255	4.57694	0.00637906	-0.944199	down	[O]	Posttranslational modification, protein turnover, chaperones	Molecular Function: endopeptidase activity (GO:0004175);; Molecular Function: serine-type endopeptidase activity (GO:0004252);; Cellular Component: integral component of membrane (GO:0016021);;	K07059|1.02e-68|olu:OSTLU_26597|K07059 uncharacterized protein | (RefSeq) predicted protein	--	--	--	Rhomboid family	Rhomboid-like protein 11, chloroplastic OS=Arabidopsis thaliana OX=3702 GN=RBL11 PE=1 SV=1	S	Function unknown	rhomboid-like protein 11, chloroplastic [Oryza sativa Japonica Group]
Oryza_sativa_newGene_6731	21	218	122	11	0	0	0.455137	5.09774	2.66354	0.261868	0	0	0.000413595	-4.84627	down	--	--	Molecular Function: sulfotransferase activity (GO:0008146);;	K22312|2.73e-70|ats:109753583|K22312 hydroxyjasmonate sulfotransferase [EC:2.8.2.39] | (RefSeq) LOC109753583; cytosolic sulfotransferase 5-like	--	[R]	General function prediction only	Sulfotransferase domain	Cytosolic sulfotransferase 12 OS=Arabidopsis thaliana OX=3702 GN=SOT12 PE=1 SV=2	S	Function unknown	hypothetical protein DAI22_06g102700 [Oryza sativa Japonica Group]
Oryza_sativa_newGene_4819	238	2078	1148	310	283	172	4.6275	40.6503	21.1322	6.97001	6.35986	4.32014	0.00243932	-1.94392	down	--	--	--	--	--	--	--	--	--	--	--	Os03g0140300, partial [Oryza sativa Japonica Group]
Oryza_sativa_newGene_392	526	604	730	179	107	184	18.2064	22.4187	25.3205	7.00639	4.07008	8.04733	4.17357e-06	-1.7153	down	--	--	Cellular Component: extracellular region (GO:0005576);; Biological Process: sexual reproduction (GO:0019953);;	K20628|2.91e-71|pvu:PHAVU_007G235300g|K20628 expansin | (RefSeq) hypothetical protein	--	--	--	Expansin C-terminal domain	Expansin-B7 OS=Oryza sativa subsp. japonica OX=39947 GN=EXPB7 PE=2 SV=1	S	Function unknown	expansin-B7 [Oryza sativa Japonica Group]
Os07t0178100-01.gene	29	63	51	86	112	139	0.481522	1.11994	0.858589	1.63291	2.0881	2.96738	0.00254044	1.51635	up	--	--	--	--	--	--	--	--	--	--	--	hypothetical protein [Oryza sativa Japonica Group]
Oryza_sativa_newGene_11302	1327	677	3538	366	643	99	34.0046	18.46	90.4468	10.5763	18.1973	3.20822	0.00172885	-2.14375	down	--	--	Molecular Function: protein binding (GO:0005515);;	--	--	--	--	F-box domain	--	--	--	uncharacterized protein LOC4325927 [Oryza sativa Japonica Group]
Oryza_sativa_newGene_8848	4	17	28	69	101	25	0.092166	0.449066	0.710285	1.9751	2.84069	0.793405	0.00614449	2.20212	up	[QV]	Secondary metabolites biosynthesis, transport and catabolism;; Defense mechanisms	Molecular Function: monooxygenase activity (GO:0004497);; Molecular Function: iron ion binding (GO:0005506);; Molecular Function: oxidoreductase activity, acting on paired donors, with incorporation or reduction of molecular oxygen (GO:0016705);; Molecular Function: heme binding (GO:0020037);;	K20667|4.06e-110|nnu:104593852|K20667 beta-amyrin 28-monooxygenase [EC:1.14.14.126] | (RefSeq) beta-amyrin 28-oxidase-like	--	[QI]	Secondary metabolites biosynthesis, transport and catabolism;; Lipid transport and metabolism	Cytochrome P450	Cytochrome P450 716B1 OS=Picea sitchensis OX=3332 GN=CYP716B1 PE=2 SV=1	Q	Secondary metabolites biosynthesis, transport and catabolism	cytochrome P450 716B1 [Oryza sativa Japonica Group]
Oryza_sativa_newGene_4415	17	26	80	1953	4527	820	0.418107	0.666857	1.82973	51.7906	119.48	24.3836	1.9124e-20	6.08942	up	[C]	Energy production and conversion	Cellular Component: integral component of membrane (GO:0016021);;	K03686|1.75e-07|sita:101781501|K03686 molecular chaperone DnaJ | (RefSeq) uncharacterized protein LOC101781501 isoform X1	--	[O]	Posttranslational modification, protein turnover, chaperones	DnaJ domain	Chaperone protein dnaJ C76, chloroplastic OS=Arabidopsis thaliana OX=3702 GN=DJC76 PE=2 SV=1	O	Posttranslational modification, protein turnover, chaperones	chaperone protein dnaJ C76, chloroplastic [Oryza sativa Japonica Group]
Oryza_sativa_newGene_12043	2346	2618	4086	1872	1260	929	62.2142	69.4757	104.165	53.3155	35.8657	33.2967	0.00329308	-0.935522	down	[P]	Inorganic ion transport and metabolism	Molecular Function: carbonate dehydratase activity (GO:0004089);; Molecular Function: zinc ion binding (GO:0008270);; Biological Process: carbon utilization (GO:0015976);;	K01673|1.05e-185|dosa:Os09t0464000-01|K01673 carbonic anhydrase [EC:4.2.1.1] | (RefSeq) Os09g0464000; Similar to Carbonate dehydratase-like protein.	Nitrogen metabolism (ko00910)	[P]	Inorganic ion transport and metabolism	Carbonic anhydrase	Beta carbonic anhydrase 5, chloroplastic OS=Arabidopsis thaliana OX=3702 GN=BCA5 PE=2 SV=1	P	Inorganic ion transport and metabolism	hypothetical protein DAI22_09g130100 [Oryza sativa Japonica Group]
Os03t0676866-00.gene	2581	2836	3235	3563	3855	3893	304.583	356.025	380.296	475.097	502.646	582.698	0.00573424	0.632739	up	--	--	--	--	--	--	--	--	--	--	--	hypothetical protein EE612_019750, partial [Oryza sativa]
Os08t0501088-00.gene	1074	819	912	1305	2048	1396	167.567	135.991	141.74	230.16	353.145	276.281	0.00117814	0.966039	up	--	--	--	--	--	--	--	--	--	--	--	hypothetical protein ZEAMMB73_Zm00001d052053, partial [Zea mays]
Os10t0422075-00.gene	227	340	545	1268	1389	683	3.14494	5.01859	7.53112	19.8985	21.3092	12.028	9.22779e-07	1.8056	up	--	--	Biological Process: protein ubiquitination (GO:0016567);; Molecular Function: ubiquitin protein ligase activity (GO:0061630);;	--	--	[O]	Posttranslational modification, protein turnover, chaperones	--	E3 ubiquitin-protein ligase AIRP2 OS=Arabidopsis thaliana OX=3702 GN=AIRP2 PE=1 SV=1	O	Posttranslational modification, protein turnover, chaperones	E3 ubiquitin-protein ligase AIRP2 isoform X1 [Oryza sativa Japonica Group]
Oryza_sativa_newGene_8089	8554	7349	7800	9161	12844	10479	68.2605	62.3774	62.8368	84.0627	113.25	106.123	0.00973759	0.67653	up	--	--	Biological Process: reproduction (GO:0000003);; Biological Process: microtubule cytoskeleton organization (GO:0000226);; Biological Process: microtubule bundle formation (GO:0001578);; Cellular Component: acrosomal vesicle (GO:0001669);; Cellular Component: manchette (GO:0002177);; Cellular Component: cellular_component (GO:0005575);; Cellular Component: intracellular (GO:0005622);; Cellular Comp…	K09489|4.15e-07|lsv:111902331|K09489 heat shock 70kDa protein 4 | (RefSeq) heat shock 70 kDa protein 15-like	--	[T]	Signal transduction mechanisms	Ig domain of plant-specific actin-binding protein	187-kDa microtubule-associated protein AIR9 OS=Arabidopsis thaliana OX=3702 GN=AIR9 PE=1 SV=1	T	Signal transduction mechanisms	187-kDa microtubule-associated protein AIR9 isoform X2 [Oryza sativa Japonica Group]
Oryza_sativa_newGene_12247	2023	1416	1421	244	69	167	41.0979	35.096	31.5394	7.69877	2.02976	4.826	1.02467e-09	-3.11093	down	--	--	Molecular Function: transcription factor activity, sequence-specific DNA binding (GO:0003700);; Cellular Component: nucleus (GO:0005634);; Cellular Component: host cell nucleus (GO:0042025);; Molecular Function: sequence-specific DNA binding (GO:0043565);;	K09419|2.58e-111|dosa:Os09t0526600-01|K09419 heat shock transcription factor, other eukaryote | (RefSeq) Os09g0526600, HEAT_STRESS_TRANSCRIPTION_FACTOR_B2C, HSFB2C; Similar to Isoform 2 of Heat stress transcription factor B-2c.	--	[K]	Transcription	--	Heat stress transcription factor B-2c OS=Oryza sativa subsp. japonica OX=39947 GN=HSFB2C PE=2 SV=1	K	Transcription	hypothetical protein EE612_049060, partial [Oryza sativa]
Oryza_sativa_newGene_2537	803	1138	1013	1379	1928	1310	12.2572	18.4712	15.399	23.7778	32.5007	25.3449	0.000411673	0.86662	up	--	--	Molecular Function: protein serine/threonine kinase activity (GO:0004674);; Molecular Function: ATP binding (GO:0005524);; Cellular Component: plasma membrane (GO:0005886);; Cellular Component: integral component of membrane (GO:0016021);; Biological Process: recognition of pollen (GO:0048544);;	--	--	--	--	D-mannose binding lectin	G-type lectin S-receptor-like serine/threonine-protein kinase At1g34300 OS=Arabidopsis thaliana OX=3702 GN=At1g34300 PE=1 SV=1	T	Signal transduction mechanisms	G-type lectin S-receptor-like serine/threonine-protein kinase At1g34300 [Oryza sativa Japonica Group]
Oryza_sativa_newGene_13534	2018	2311	1510	755	747	208	41.9378	47.9402	30.0055	16.7505	16.443	5.42929	0.000393442	-1.62872	down	[PR]	Inorganic ion transport and metabolism;; General function prediction only	Molecular Function: iron ion binding (GO:0005506);; Molecular Function: chlorophyllide a oxygenase [overall] activity (GO:0010277);; Molecular Function: 2 iron, 2 sulfur cluster binding (GO:0051537);;	K13600|0.0|dosa:Os10t0567400-01|K13600 chlorophyllide a oxygenase [EC:1.14.13.122] | (RefSeq) Os10g0567400; Similar to Rieske.	Porphyrin and chlorophyll metabolism (ko00860)	--	--	Rieske [2Fe-2S] domain	Chlorophyllide a oxygenase, chloroplastic OS=Oryza sativa subsp. japonica OX=39947 GN=CAO PE=2 SV=1	P	Inorganic ion transport and metabolism	chlorophyll a oxygenase, putative, expressed [Oryza sativa Japonica Group]
Oryza_sativa_newGene_11786	174	235	193	326	413	247	9.10269	13.4601	10.3531	19.5731	24.3156	16.5707	0.00111619	0.918131	up	[G]	Carbohydrate transport and metabolism	Cellular Component: integral component of membrane (GO:0016021);; Molecular Function: transmembrane transporter activity (GO:0022857);;	K08150|7.60e-32|smo:SELMODRAFT_168181|K08150 MFS transporter, SP family, solute carrier family 2 (myo-inositol transporter), member 13 | (RefSeq) INT1-1; hypothetical protein	--	[R]	General function prediction only	Sugar (and other) transporter	Probable plastidic glucose transporter 1 OS=Arabidopsis thaliana OX=3702 GN=At1g05030 PE=2 SV=2	U	Intracellular trafficking, secretion, and vesicular transport	hypothetical protein OsJ_29251 [Oryza sativa Japonica Group]
Oryza_sativa_newGene_1077	3200	4130	2628	399	287	119	53.5229	73.1255	43.2519	8.1677	5.67594	2.9282	1.74006e-16	-3.4671	down	--	--	Biological Process: RNA processing (GO:0006396);;	K20310|3.36e-22|apro:F751_3008|K20310 trafficking protein particle complex subunit 13 | (RefSeq) PsbB mRNA maturation factor Mbb1, chloroplastic	--	[R]	General function prediction only	Tetratricopeptide repeat	Protein high chlorophyll fluorescent 107 OS=Arabidopsis thaliana OX=3702 GN=HCF107 PE=1 SV=1	A	RNA processing and modification	hypothetical protein EE612_016985 [Oryza sativa]
Oryza_sativa_newGene_6701	597	502	856	319	279	253	18.3892	16.312	25.7048	10.8113	9.42889	9.69721	0.000937968	-0.965036	down	--	--	--	--	--	--	--	--	--	--	--	microtubule organizer protein 1 isoform X1 [Oryza sativa Japonica Group]
Oryza_sativa_newGene_10723	145	96	68	8	26	7	7.10177	5.01944	3.33628	0.441943	1.40576	0.376439	7.0154e-05	-2.77384	down	--	--	--	--	--	--	--	--	--	--	--	hypothetical protein OsI_29405 [Oryza sativa Indica Group]
Oryza_sativa_newGene_1659	72	224	174	2132	4030	1409	2.55478	8.46828	6.14698	85.6751	158.383	63.5676	1.17175e-18	4.21205	up	--	--	Biological Process: chlororespiration (GO:0010478);;	--	--	--	--	--	Protein POST-ILLUMINATION CHLOROPHYLL FLUORESCENCE INCREASE, chloroplastic OS=Arabidopsis thaliana OX=3702 GN=PIFI PE=2 SV=1	S	Function unknown	uncharacterized protein LOC4333342 [Oryza sativa Japonica Group]
Oryza_sativa_newGene_12188	269	951	1101	164	166	75	8.55642	31.9558	33.4836	6.51599	6.33589	2.69624	1.1772e-05	-2.29218	down	--	--	--	--	--	--	--	--	--	--	--	unknown [Zea mays]
Oryza_sativa_newGene_2338	972	937	1200	1383	1504	1321	31.7058	32.4965	39.0094	50.9602	54.1959	54.634	0.00173721	0.670148	up	--	--	Cellular Component: endoplasmic reticulum membrane (GO:0005789);; Cellular Component: integral component of membrane (GO:0016021);;	K20721|2.40e-62|lang:109354617|K20721 reticulon-1 | (RefSeq) reticulon-like protein B1	--	[U]	Intracellular trafficking, secretion, and vesicular transport	Reticulon	Reticulon-like protein B8 OS=Arabidopsis thaliana OX=3702 GN=RTNLB8 PE=2 SV=1	U	Intracellular trafficking, secretion, and vesicular transport	reticulon-like protein B8 [Oryza sativa Japonica Group]
Oryza_sativa_newGene_12547	676	668	713	1037	1184	978	8.05773	8.58207	8.50424	14.0075	15.8071	14.6962	3.85173e-05	0.860878	up	[T]	Signal transduction mechanisms	Molecular Function: protein kinase activity (GO:0004672);; Molecular Function: ATP binding (GO:0005524);; Cellular Component: integral component of membrane (GO:0016021);;	K00924|1.23e-65|vvi:100260741|K00924 kinase [EC:2.7.1.-] | (RefSeq) receptor protein kinase CLAVATA1	--	--	--	Leucine rich repeat	Leucine-rich repeat receptor-like protein kinase PEPR1 OS=Arabidopsis thaliana OX=3702 GN=PEPR1 PE=1 SV=1	T	Signal transduction mechanisms	hypothetical protein EE612_050129 [Oryza sativa]
Oryza_sativa_newGene_10555	0	0	0	34	38	50	0	0	0	2.05713	2.29564	3.47117	2.54765e-08	8.05091	up	--	--	Cellular Component: integral component of membrane (GO:0016021);;	K22378|6.25e-06|ats:109758966|K22378 E3 ubiquitin-protein ligase RNF181 [EC:2.3.2.27] | (RefSeq) LOC109758966; E3 ubiquitin-protein ligase RNF181 homolog	--	[O]	Posttranslational modification, protein turnover, chaperones	Ring finger domain	--	--	--	probable E3 ubiquitin-protein ligase ATL44 [Oryza sativa Japonica Group]
Oryza_sativa_newGene_9802	248	247	265	330	399	386	8.30042	8.81391	8.91737	12.4945	14.8185	16.4216	0.0048693	0.791403	up	[R]	General function prediction only	Molecular Function: GTP binding (GO:0005525);;	K06943|1.70e-255|dosa:Os08t0158900-01|K06943 nucleolar GTP-binding protein | (RefSeq) Os08g0158900; GTP1/OBG domain containing protein.	Ribosome biogenesis in eukaryotes (ko03008)	[R]	General function prediction only	NOG1 N-terminal helical domain	--	S	Function unknown	nucleolar GTP-binding protein 1 [Oryza sativa Japonica Group]
Oryza_sativa_newGene_10917	35	119	93	17	30	10	1.1901	4.29485	3.14628	0.634548	1.1233	0.419442	0.0042616	-1.90689	down	--	--	Molecular Function: RNA binding (GO:0003723);;	--	--	--	--	--	--	--	--	uncharacterized protein LOC107276582 [Oryza sativa Japonica Group]
Oryza_sativa_newGene_13311	2423	2492	2880	1330	1623	1302	57.7233	63.1787	68.3529	35.7844	42.7271	39.3486	0.00135698	-0.645119	down	[O]	Posttranslational modification, protein turnover, chaperones	Molecular Function: electron carrier activity (GO:0009055);; Molecular Function: protein disulfide oxidoreductase activity (GO:0015035);;	K07390|5.11e-29|cvr:CHLNCDRAFT_27369|K07390 monothiol glutaredoxin | (RefSeq) hypothetical protein	--	[O]	Posttranslational modification, protein turnover, chaperones	Glutaredoxin	Monothiol glutaredoxin-S11 OS=Oryza sativa subsp. japonica OX=39947 GN=GRXS11 PE=2 SV=2	O	Posttranslational modification, protein turnover, chaperones	hypothetical protein DAI22_10g148600 [Oryza sativa Japonica Group]
Oryza_sativa_newGene_3991	16	17	20	45	84	66	0.423911	0.667696	0.760102	1.38052	2.52356	2.2807	8.50004e-05	2.11734	up	[QV]	Secondary metabolites biosynthesis, transport and catabolism;; Defense mechanisms	Molecular Function: monooxygenase activity (GO:0004497);; Molecular Function: iron ion binding (GO:0005506);; Biological Process: multicellular organism development (GO:0007275);; Biological Process: brassinosteroid homeostasis (GO:0010268);; Cellular Component: integral component of membrane (GO:0016021);; Biological Process: sterol metabolic process (GO:0016125);; Biological Process: brassinost…	K07437|4.31e-157|dzi:111304682|K07437 cytochrome P450 family 26 subfamily A | (RefSeq) cytochrome P450 87A3-like	--	[QI]	Secondary metabolites biosynthesis, transport and catabolism;; Lipid transport and metabolism	Cytochrome P450	Cytochrome P450 87A3 OS=Oryza sativa subsp. japonica OX=39947 GN=CYP87A3 PE=2 SV=3	Q	Secondary metabolites biosynthesis, transport and catabolism	cytochrome P450 87A3-like [Oryza sativa Japonica Group]
Os03t0271500-02.gene	23200	9022	7289	3857	2337	5213	2303.01	952.729	720.758	432.492	256.197	656.159	0.0076219	-1.56412	down	--	--	Molecular Function: ATP binding (GO:0005524);;	K03283|7.0e-51|dosa:Os03t0276500-01|K03283 heat shock 70kDa protein 1/2/6/8 | (RefSeq) Os03g0276500; Similar to Heat shock protein 70.	Spliceosome (ko03040);; Protein processing in endoplasmic reticulum (ko04141);; Endocytosis (ko04144)	[O]	Posttranslational modification, protein turnover, chaperones	Hsp70 protein	Heat shock 70 kDa protein OS=Zea mays OX=4577 GN=HSP70 PE=3 SV=2	O	Posttranslational modification, protein turnover, chaperones	hypothetical protein OsI_10982 [Oryza sativa Indica Group]
Oryza_sativa_newGene_14724	301	493	702	249	208	154	7.09521	12.3654	16.4944	6.64139	5.42255	4.60456	0.00308423	-1.05337	down	[E]	Amino acid transport and metabolism	Molecular Function: metalloendopeptidase activity (GO:0004222);; Molecular Function: metal ion binding (GO:0046872);;	K01392|4.91e-109|dosa:Os01t0902200-01|K01392 thimet oligopeptidase [EC:3.4.24.15] | (RefSeq) Os01g0902200; Peptidase M3A and M3B, thimet/oligopeptidase F domain containing protein.	--	[O]	Posttranslational modification, protein turnover, chaperones	Peptidase family M3	Probable thimet oligopeptidase OS=Arabidopsis thaliana OX=3702 GN=At1g67690 PE=3 SV=1	O	Posttranslational modification, protein turnover, chaperones	endopeptidase-like protein [Oryza sativa Japonica Group]
Oryza_sativa_newGene_14343	224	237	367	154	130	114	10.5571	10.896	14.415	7.67473	5.84371	5.69111	0.00911839	-0.820161	down	[O]	Posttranslational modification, protein turnover, chaperones	Molecular Function: serine-type endopeptidase activity (GO:0004252);;	K15333|1.05e-24|nsy:104224633|K15333 tRNA guanosine-2'-O-methyltransferase [EC:2.1.1.34] | (RefSeq) uncharacterized protein LOC104224633	--	--	--	Subtilase family	Subtilisin-like protease SBT3.5 OS=Arabidopsis thaliana OX=3702 GN=SBT3.5 PE=1 SV=1	O	Posttranslational modification, protein turnover, chaperones	hypothetical protein OsJ_13621 [Oryza sativa Japonica Group]
Oryza_sativa_newGene_9734	418	655	701	1195	1197	563	13.6445	22.8299	22.8946	44.2317	43.355	23.3536	0.00403431	0.9365	up	--	--	Cellular Component: mitochondrion (GO:0005739);; Cellular Component: chloroplast (GO:0009507);; Cellular Component: chloroplast stroma (GO:0009570);; Cellular Component: chloroplast envelope (GO:0009941);; Biological Process: cytidine to uridine editing (GO:0016554);; Molecular Function: protein homodimerization activity (GO:0042803);; Biological Process: chloroplast RNA modification (GO:1900865)…	K00655|2.31e-30|sind:105166581|K00655 1-acyl-sn-glycerol-3-phosphate acyltransferase [EC:2.3.1.51] | (RefSeq) uncharacterized protein LOC105166581	Glycerolipid metabolism (ko00561);; Glycerophospholipid metabolism (ko00564)	--	--	--	Multiple organellar RNA editing factor 9, chloroplastic OS=Arabidopsis thaliana OX=3702 GN=MORF9 PE=1 SV=1	S	Function unknown	multiple organellar RNA editing factor 9, chloroplastic [Oryza sativa Japonica Group]
Oryza_sativa_newGene_9376	1654	1655	1809	759	724	448	59.748	65.2086	67.057	30.6503	28.7533	21.1448	1.03989e-07	-1.2067	down	--	--	Molecular Function: RNA binding (GO:0003723);;	K12900|1.52e-48|dosa:Os07t0633200-01|K12900 FUS-interacting serine-arginine-rich protein 1 | (RefSeq) Os07g0633200; Similar to SC35-like splicing factor SCL30a, 30a kD.	Spliceosome (ko03040)	[R]	General function prediction only	--	Serine/arginine-rich SC35-like splicing factor SCL30A OS=Arabidopsis thaliana OX=3702 GN=SCL30A PE=1 SV=1	A	RNA processing and modification	serine/arginine-rich SC35-like splicing factor SCL33 isoform X1 [Oryza sativa Japonica Group]
Oryza_sativa_newGene_16400	65	198	254	52	51	33	1.56746	4.8928	5.38407	1.50058	1.28502	0.963063	0.00220069	-1.67821	down	--	--	--	K15193|4.54e-125|osa:9272164|K15193 protein SPT2 | (RefSeq) histone H3.v1	--	--	--	SPT2 chromatin protein	--	S	Function unknown	hypothetical protein OsI_08379 [Oryza sativa Indica Group]
Oryza_sativa_newGene_5895	45	124	133	14	18	10	0.703874	2.08416	2.60793	0.443813	0.307293	0.224372	1.44646e-05	-2.60794	down	--	--	--	--	--	--	--	Domain of unknown function (DUF834)	--	--	--	hypothetical protein [Oryza sativa Japonica Group]
Oryza_sativa_newGene_6421	524	1124	550	186	178	49	7.81578	17.5353	7.92582	2.96915	2.8503	0.877964	1.7334e-05	-2.25201	down	--	--	--	--	--	--	--	--	--	--	--	uncharacterized protein LOC4340175 [Oryza sativa Japonica Group]
Oryza_sativa_newGene_5360	78	120	302	16	51	6	2.59379	4.0978	9.95495	0.560498	1.77196	0.222295	0.001043	-2.58805	down	--	--	--	K20923|1.39e-17|obr:102713289|K20923 mixed-linked glucan synthase [EC:2.4.1.-] | (RefSeq) probable mixed-linked glucan synthase 8	--	--	--	--	--	L	Replication, recombination and repair	hypothetical protein OsI_25958 [Oryza sativa Indica Group]
Oryza_sativa_newGene_15293	24	3	11	83	72	24	1.64087	0.222515	0.707973	6.49987	5.50654	2.11787	0.0073139	2.35309	up	--	--	--	--	--	--	--	--	--	--	--	hypothetical protein OsI_06322 [Oryza sativa Indica Group]
Oryza_sativa_newGene_4123	1642	825	1745	518	577	241	34.7186	17.0201	36.2347	11.1451	13.9311	6.07946	0.000355656	-1.48314	down	--	--	Cellular Component: nucleus (GO:0005634);; Biological Process: regulation of transcription, DNA-templated (GO:0006355);; Biological Process: pollen development (GO:0009555);; Biological Process: positive regulation of programmed cell death (GO:0043068);; Molecular Function: protein dimerization activity (GO:0046983);; Biological Process: anther wall tapetum development (GO:0048658);;	K13422|3.67e-10|cic:CICLE_v10011214mg|K13422 transcription factor MYC2 | (RefSeq) hypothetical protein	MAPK signaling pathway - plant (ko04016);; Plant hormone signal transduction (ko04075)	--	--	Helix-loop-helix DNA-binding domain	Transcription factor EAT1 OS=Oryza sativa subsp. japonica OX=39947 GN=EAT1 PE=1 SV=2	K	Transcription	transcription factor EAT1 [Oryza sativa Japonica Group]
Oryza_sativa_newGene_13418	576	532	822	271	151	176	7.69806	7.31673	10.2933	3.7988	2.1287	2.98944	2.94195e-05	-1.45323	down	--	--	Molecular Function: RNA binding (GO:0003723);;	--	--	--	--	AAA domain	--	A	RNA processing and modification	uncharacterized protein LOC4349256 [Oryza sativa Japonica Group]
Oryza_sativa_newGene_4399	1181	1244	2047	5014	5695	4135	24.8528	27.8478	42.9186	119.731	133.192	110.518	4.93182e-14	1.96553	up	[E]	Amino acid transport and metabolism	Molecular Function: oxidoreductase activity (GO:0016491);;	K17839|0.0|dosa:Os04t0671300-01|K17839 polyamine oxidase [EC:1.5.3.17 1.5.3.-] | (RefSeq) Os04g0671300; Similar to Suppressor of presenilin 5 (P110b homolog).	Arginine and proline metabolism (ko00330);; beta-Alanine metabolism (ko00410);; Pantothenate and CoA biosynthesis (ko00770)	[Q]	Secondary metabolites biosynthesis, transport and catabolism	Flavin containing amine oxidoreductase	Polyamine oxidase 5 OS=Oryza sativa subsp. japonica OX=39947 GN=PAO5 PE=1 SV=1	Q	Secondary metabolites biosynthesis, transport and catabolism	probable polyamine oxidase 4 [Oryza sativa Japonica Group]
Oryza_sativa_newGene_12032	494	757	733	1026	1452	694	18.6148	30.3479	27.5035	43.6519	60.461	33.1445	0.00317879	0.880486	up	--	--	--	--	--	--	--	--	--	--	--	hypothetical protein OsI_31665 [Oryza sativa Indica Group]
Oryza_sativa_newGene_620	71	80	71	38	21	11	2.07614	2.54428	2.33881	1.33781	0.690392	0.409921	0.00913711	-1.4845	down	--	--	Cellular Component: transcription factor TFIIE complex (GO:0005673);; Biological Process: transcription initiation from RNA polymerase II promoter (GO:0006367);;	K03137|1.38e-198|dosa:Os03t0176100-00|K03137 transcription initiation factor TFIIE subunit beta | (RefSeq) Os03g0176100; Similar to predicted protein.	Basal transcription factors (ko03022)	[K]	Transcription	TFA2 Winged helix domain 2	--	K	Transcription	uncharacterized protein LOC4331801 [Oryza sativa Japonica Group]
Oryza_sativa_newGene_13699	4582	5395	6372	7636	7062	6466	128.185	158.026	174.78	237.728	213.712	224.793	0.00184356	0.609701	up	--	--	--	--	--	--	--	--	--	--	--	unknown [Zea mays]
Oryza_sativa_newGene_7488	485	85	2447	47	165	54	14.5842	2.70019	73.4049	1.57303	5.46658	2.04331	0.000456342	-3.25362	down	[G]	Carbohydrate transport and metabolism	Molecular Function: polygalacturonase activity (GO:0004650);; Cellular Component: extracellular region (GO:0005576);; Biological Process: carbohydrate metabolic process (GO:0005975);; Biological Process: cell wall organization (GO:0071555);;	K01213|1.16e-287|dosa:Os06t0611400-01|K01213 galacturan 1,4-alpha-galacturonidase [EC:3.2.1.67] | (RefSeq) Os06g0611400; Pectin lyase fold/virulence factor domain containing protein.	Pentose and glucuronate interconversions (ko00040)	--	--	Glycosyl hydrolases family 28	Exopolygalacturonase (Fragment) OS=Platanus acerifolia OX=140101 GN=plaa2 PE=1 SV=1	G	Carbohydrate transport and metabolism	exopolygalacturonase [Oryza sativa Japonica Group]
Os01t0179600-01.gene	160	167	51	324	853	1037	4.89257	5.4248	1.53427	11.2365	28.9441	40.3673	1.1485e-05	2.79546	up	--	--	Biological Process: regulation of photoperiodism, flowering (GO:2000028);;	--	--	--	--	--	--	S	Function unknown	--
Oryza_sativa_newGene_13522	11861	8041	2506	1381	1225	2790	346.02	249.575	72.8765	45.446	39.4325	103.016	0.00516763	-1.80463	down	[G]	Carbohydrate transport and metabolism	Biological Process: maltose biosynthetic process (GO:0000024);; Biological Process: starch catabolic process (GO:0005983);; Biological Process: response to cold (GO:0009409);; Cellular Component: chloroplast stroma (GO:0009570);; Molecular Function: beta-amylase activity (GO:0016161);; Molecular Function: amylopectin maltohydrolase activity (GO:0102229);;	K01177|2.53e-219|osa:4349417|K01177 beta-amylase [EC:3.2.1.2] | (RefSeq) beta-amylase 3, chloroplastic	Starch and sucrose metabolism (ko00500)	--	--	Glycosyl hydrolase family 14	Beta-amylase 3, chloroplastic OS=Arabidopsis thaliana OX=3702 GN=BAM3 PE=1 SV=3	G	Carbohydrate transport and metabolism	beta-amylase 3, chloroplastic [Oryza sativa Japonica Group]
Oryza_sativa_newGene_639	1505	1331	1092	1723	2311	2144	23.0254	19.3156	14.6203	29.0213	35.4931	39.3213	0.00528306	0.876377	up	--	--	Molecular Function: oxidoreductase activity, acting on single donors with incorporation of molecular oxygen, incorporation of two atoms of oxygen (GO:0016702);; Biological Process: oxylipin biosynthetic process (GO:0031408);; Molecular Function: metal ion binding (GO:0046872);;	K00454|0.0|dosa:Os03t0179900-01|K00454 lipoxygenase [EC:1.13.11.12] | (RefSeq) Os03g0179900, LOX2, LIPOXYGENASE_2; Similar to Avr9/Cf-9 rapidly elicited protein 44 (Fragment).	Linoleic acid metabolism (ko00591);; alpha-Linolenic acid metabolism (ko00592)	--	--	Lipoxygenase	Probable lipoxygenase 6 OS=Oryza sativa subsp. japonica OX=39947 GN=Os03g0179900 PE=2 SV=2	E	Amino acid transport and metabolism	probable lipoxygenase 6 isoform X1 [Oryza sativa Japonica Group]
Oryza_sativa_newGene_15965	85	197	245	82	42	41	1.7749	4.3995	5.13579	1.94613	1.01522	1.09013	0.00623734	-1.42835	down	--	--	--	--	--	--	--	Leucine Rich Repeat	--	--	--	uncharacterized protein LOC107277579 isoform X1 [Oryza sativa Japonica Group]
Oryza_sativa_newGene_3041	45	118	150	23	29	33	1.57329	4.37043	5.20732	0.881996	1.09787	1.42446	0.00683234	-1.59067	down	--	--	--	--	--	--	--	--	--	--	--	retrotransposon protein-like [Oryza sativa f. spontanea]
Oryza_sativa_newGene_1114	181	160	230	519	798	219	6.4615	6.11802	8.26217	21.2314	32.0968	9.9485	0.000278238	1.59326	up	--	--	--	--	--	--	--	--	--	--	--	uncharacterized protein LOC4332686 isoform X2 [Oryza sativa Japonica Group]
Os05t0535566-00.gene	89	103	59	121	217	165	2.06907	2.55858	1.35326	3.19277	5.58383	4.8613	0.00637309	1.21769	up	--	--	Molecular Function: zinc ion binding (GO:0008270);;	K23541|1.5e-06|jcu:105644867|K23541 Ca2+/H+ antiporter, TMEM165/GDT1 family | (RefSeq) pentatricopeptide repeat-containing protein At2g03880, mitochondrial	--	[R]	General function prediction only	--	Pentatricopeptide repeat-containing protein At1g15510, chloroplastic OS=Arabidopsis thaliana OX=3702 GN=PCMP-H73 PE=1 SV=1	S	Function unknown	pentatricopeptide repeat-containing protein At1g15510, chloroplastic [Oryza sativa Japonica Group]
Oryza_sativa_newGene_2200	7672	8282	6460	10656	12739	10665	168.115	193.076	141.013	263.81	308.408	296.382	0.000968798	0.822065	up	[E]	Amino acid transport and metabolism	Molecular Function: glycine hydroxymethyltransferase activity (GO:0004372);; Biological Process: glycine metabolic process (GO:0006544);; Biological Process: L-serine catabolic process (GO:0006565);; Biological Process: one-carbon metabolic process (GO:0006730);; Molecular Function: methyltransferase activity (GO:0008168);; Molecular Function: zinc ion binding (GO:0008270);; Molecular Function: a…	K00600|0.0|dosa:Os03t0738400-01|K00600 glycine hydroxymethyltransferase [EC:2.1.2.1] | (RefSeq) Os03g0738400; Similar to Serine hydroxymethyltransferase, cytosolic (EC 2.1.2.1) (Serine methylase) (Glycine hydroxymethyltransferase) (SHMT).	Glycine, serine and threonine metabolism (ko00260);; Cyanoamino acid metabolism (ko00460);; Glyoxylate and dicarboxylate metabolism (ko00630);; One carbon pool by folate (ko00670);; Carbon metabolism (ko01200);; Biosynthesis of amino acids (ko01230)	[E]	Amino acid transport and metabolism	Serine hydroxymethyltransferase	Serine hydroxymethyltransferase, mitochondrial OS=Solanum tuberosum OX=4113 PE=2 SV=1	H	Coenzyme transport and metabolism	putative glycine hydroxymethyltransferase [Oryza sativa Japonica Group]
Oryza_sativa_newGene_2794	34	27	24	59	193	188	1.18936	1.01469	0.843692	2.39255	7.65478	8.53713	2.53978e-05	2.61935	up	[J]	Translation, ribosomal structure and biogenesis	Molecular Function: molecular_function (GO:0003674);; Molecular Function: catalytic activity (GO:0003824);; Molecular Function: hydrolase activity (GO:0016787);; Molecular Function: hydrolase activity, acting on carbon-nitrogen (but not peptide) bonds (GO:0016810);; Molecular Function: hydrolase activity, acting on carbon-nitrogen (but not peptide) bonds, in linear amides (GO:0016811);;	K01426|6.50e-263|dosa:Os04t0184100-01|K01426 amidase [EC:3.5.1.4] | (RefSeq) Os04g0184100; Similar to OSIGBa0140C02.7 protein.	Arginine and proline metabolism (ko00330);; Phenylalanine metabolism (ko00360);; Tryptophan metabolism (ko00380)	[J]	Translation, ribosomal structure and biogenesis	Amidase	Probable amidase At4g34880 OS=Arabidopsis thaliana OX=3702 GN=At4g34880 PE=2 SV=1	J	Translation, ribosomal structure and biogenesis	OSIGBa0140C02.7 [Oryza sativa]
Oryza_sativa_newGene_5148	130	355	326	86	69	52	2.04294	6.27512	6.00939	1.63402	1.39277	1.0807	0.000144944	-1.73146	down	--	--	Molecular Function: nucleic acid binding (GO:0003676);; Molecular Function: zinc ion binding (GO:0008270);;	K19525|1.07e-76|dct:110098611|K19525 vacuolar protein sorting-associated protein 13A/C | (RefSeq) uncharacterized protein LOC110098611	--	[R]	General function prediction only	Reverse transcriptase (RNA-dependent DNA polymerase)	RNA-directed DNA polymerase homolog OS=Oenothera berteroana OX=3950 PE=4 SV=1	L	Replication, recombination and repair	retrotransposon protein, putative, Ty3-gypsy subclass [Oryza sativa Japonica Group]
Oryza_sativa_newGene_2226	268	355	337	132	124	81	10.8958	15.3381	13.657	6.04999	5.54996	4.17729	4.16453e-06	-1.29939	down	--	--	--	--	--	--	--	--	--	--	--	hypothetical protein OsI_12467 [Oryza sativa Indica Group]
Oryza_sativa_newGene_14514	2257	1826	1183	124	183	147	49.6249	42.1019	27.1813	3.04684	4.29031	4.09121	1.27228e-17	-3.33554	down	[DZ]	Cell cycle control, cell division, chromosome partitioning;; Cytoskeleton	--	K10615|1.10e-20|mis:MICPUN_60437|K10615 E3 ubiquitin-protein ligase HERC4 [EC:2.3.2.26] | (RefSeq) E3 ubiquitin-protein ligase	Ubiquitin mediated proteolysis (ko04120)	[S]	Function unknown	Regulator of chromosome condensation (RCC1) repeat	Ultraviolet-B receptor UVR8 OS=Arabidopsis thaliana OX=3702 GN=UVR8 PE=1 SV=1	--	--	hypothetical protein OsI_04422 [Oryza sativa Indica Group]
Os01t0937100-01.gene	2	0	4	22	94	133	0.060435	0	0.142216	0.872285	3.70319	5.99588	2.13195e-07	5.69639	up	--	--	Molecular Function: DNA binding (GO:0003677);; Cellular Component: nucleus (GO:0005634);;	--	--	--	--	--	Transcription factor PCL1 OS=Oryza sativa subsp. japonica OX=39947 GN=PCL1 PE=2 SV=1	K	Transcription	transcription factor PCL1 [Oryza sativa Japonica Group]
Oryza_sativa_newGene_15650	92	56	157	8	11	15	4.59768	2.93516	7.79547	0.442044	0.583461	0.912512	8.08012e-06	-2.88703	down	--	--	--	--	--	--	--	--	--	--	--	hypothetical protein [Oryza sativa Japonica Group]
Os08t0402600-01.gene	131	182	322	82	69	47	3.53507	5.20857	8.65182	2.48156	2.04325	1.58676	0.000819706	-1.44468	down	--	--	Cellular Component: integral component of membrane (GO:0016021);;	K08472|4.2e-08|cam:101495828|K08472 mlo protein | (RefSeq) uncharacterized LOC101495828	--	--	--	--	--	--	--	unnamed protein product [Triticum turgidum subsp. durum]
Oryza_sativa_newGene_9892	108	666	692	3	32	2	3.89472	25.6999	25.0115	0.08201	1.26303	0.081623	8.1098e-08	-5.13348	down	--	--	--	--	--	--	--	Probable lipid transfer	--	O	Posttranslational modification, protein turnover, chaperones	hypothetical protein OsI_15059 [Oryza sativa Indica Group]
Os05t0549600-01.gene	44	55	65	356	477	200	4.42148	5.96148	6.58597	40.9227	53.6639	25.8513	1.50947e-14	2.84829	up	--	--	Molecular Function: transcription factor activity, protein binding (GO:0000988);; Molecular Function: transcription factor activity, core RNA polymerase binding (GO:0000990);; Molecular Function: molecular_function (GO:0003674);; Molecular Function: transcription factor activity, sequence-specific DNA binding (GO:0003700);; Molecular Function: catalytic activity (GO:0003824);; Molecular Function:…	K03093|2.8e-09|dosa:Os05t0589200-01|K03093 RNA polymerase sigma factor | (RefSeq) Os05g0589200; RNA polymerase sigma factor, region 2 domain containing protein.	--	--	--	--	--	K	Transcription	hypothetical protein OsJ_19735 [Oryza sativa Japonica Group]
Oryza_sativa_newGene_13157	1179	1460	1060	3295	3925	4891	14.7728	18.5662	14.2528	43.8277	51.8051	74.6888	8.40996e-09	1.96713	up	--	--	Biological Process: regulation of photomorphogenesis (GO:0010099);;	--	--	--	--	--	--	S	Function unknown	hypothetical protein OsI_03316 [Oryza sativa Indica Group]
Oryza_sativa_newGene_7762	1042	912	985	268	198	199	29.2798	27.2339	27.5154	8.8721	6.56982	7.48946	1.71087e-12	-1.92488	down	[H]	Coenzyme transport and metabolism	Molecular Function: catalytic activity (GO:0003824);; Biological Process: heat acclimation (GO:0010286);; Biological Process: posttranscriptional regulation of gene expression (GO:0010608);;	--	--	--	--	(2R)-phospho-3-sulfolactate synthase (ComA)	Protein HEAT-STRESS-ASSOCIATED 32 OS=Arabidopsis thaliana OX=3702 GN=HSA32 PE=2 SV=1	K	Transcription	hypothetical protein OsI_24207 [Oryza sativa Indica Group]
Oryza_sativa_newGene_4968	769	1277	1279	3352	3765	1924	26.838	47.4234	44.4823	132.182	145.197	85.1578	1.71938e-08	1.6505	up	[G]	Carbohydrate transport and metabolism	Molecular Function: channel activity (GO:0015267);; Cellular Component: integral component of membrane (GO:0016021);;	K09873|8.54e-170|osa:4338163|K09873 aquaporin TIP | (RefSeq) probable aquaporin TIP4-1	--	[G]	Carbohydrate transport and metabolism	Major intrinsic protein	Probable aquaporin TIP4-1 OS=Oryza sativa subsp. japonica OX=39947 GN=TIP4-1 PE=2 SV=1	P	Inorganic ion transport and metabolism	probable aquaporin TIP4-1 [Oryza sativa Japonica Group]
Oryza_sativa_newGene_6551	274	384	313	1063	1532	674	2.38673	3.51313	2.74975	10.6084	15.035	7.09371	9.2535e-10	1.93997	up	--	--	Biological Process: reproduction (GO:0000003);; Biological Process: developmental process involved in reproduction (GO:0003006);; Molecular Function: molecular_function (GO:0003674);; Molecular Function: nucleic acid binding (GO:0003676);; Molecular Function: RNA binding (GO:0003723);; Molecular Function: catalytic activity (GO:0003824);; Molecular Function: nuclease activity (GO:0004518);; Molec…	--	--	[R]	General function prediction only	PPR repeat family	Pentatricopeptide repeat-containing protein At3g18110, chloroplastic OS=Arabidopsis thaliana OX=3702 GN=EMB1270 PE=2 SV=2	J	Translation, ribosomal structure and biogenesis	hypothetical protein EE612_032491 [Oryza sativa]
Os02t0795200-01.gene	175	300	112	457	689	482	7.48046	13.6865	4.78207	22.1291	32.6666	26.2221	0.000166266	1.67948	up	--	--	Biological Process: microtubule cytoskeleton organization (GO:0000226);; Biological Process: mitotic cell cycle (GO:0000278);; Biological Process: cell morphogenesis (GO:0000902);; Molecular Function: molecular_function (GO:0003674);; Molecular Function: binding (GO:0005488);; Molecular Function: protein binding (GO:0005515);; Cellular Component: cellular_component (GO:0005575);; Cellular Compone…	K16578|4.4e-21|osa:4331138|K16578 CLIP-associating protein 1/2 | (RefSeq) CLIP-associated protein isoform X1	--	--	--	--	--	S	Function unknown	hypothetical protein DAI22_02g382800 [Oryza sativa Japonica Group]
Oryza_sativa_newGene_9386	0	0	5	26	76	22	0	0	0.102689	0.752708	2.14659	0.708964	0.000194644	4.87279	up	[QV]	Secondary metabolites biosynthesis, transport and catabolism;; Defense mechanisms	Molecular Function: monooxygenase activity (GO:0004497);; Molecular Function: iron ion binding (GO:0005506);; Cellular Component: integral component of membrane (GO:0016021);; Molecular Function: oxidoreductase activity, acting on paired donors, with incorporation or reduction of molecular oxygen (GO:0016705);; Molecular Function: heme binding (GO:0020037);;	K20660|0.0|dosa:Os07t0635300-01|K20660 cytochrome P450 family 709 | (RefSeq) Os07g0635300; Similar to Cytochrome P450.	--	[QI]	Secondary metabolites biosynthesis, transport and catabolism;; Lipid transport and metabolism	Cytochrome P450	Cytochrome P450 709B2 OS=Arabidopsis thaliana OX=3702 GN=CYP709B2 PE=2 SV=1	Q	Secondary metabolites biosynthesis, transport and catabolism	putative cytochrome P450 [Oryza sativa Japonica Group]
Oryza_sativa_newGene_13812	7370	10122	12842	28085	38544	12642	368.612	538.612	639.913	1587.12	2129.91	801.953	2.37501e-05	1.57236	up	--	--	Cellular Component: nucleus (GO:0005634);; Cellular Component: cytoplasm (GO:0005737);; Biological Process: regulation of transcription, DNA-templated (GO:0006355);; Biological Process: response to oxidative stress (GO:0006979);; Biological Process: response to water deprivation (GO:0009414);; Biological Process: response to aluminum ion (GO:0010044);; Molecular Function: sequence-specific DNA bi…	--	--	--	--	ABA/WDS induced protein	Abscisic stress-ripening protein 5 OS=Oryza sativa subsp. indica OX=39946 GN=ASR5 PE=2 SV=1	S	Function unknown	abscisic stress-ripening protein 5-like [Oryza sativa Japonica Group]
Oryza_sativa_newGene_6429	4380	3100	4445	5604	6827	7871	128.305	96.597	129.702	185.447	220.949	292.4	0.00206512	1.01836	up	--	--	Molecular Function: hydrolase activity, acting on ester bonds (GO:0016788);;	K01206|1.77e-14|bna:106353980|K01206 alpha-L-fucosidase [EC:3.2.1.51] | (RefSeq) alpha-L-fucosidase 3	Other glycan degradation (ko00511)	--	--	GDSL-like Lipase/Acylhydrolase	GDSL esterase/lipase At5g45910 OS=Arabidopsis thaliana OX=3702 GN=At5g45910 PE=2 SV=1	S	Function unknown	GDSL esterase/lipase At5g45910 [Oryza sativa Japonica Group]
Oryza_sativa_newGene_15158	307	435	458	226	240	183	11.7987	17.782	17.5437	9.79794	10.1786	8.88912	0.0093322	-0.656963	down	[ER]	Amino acid transport and metabolism;; General function prediction only	Molecular Function: 4-hydroxyphenylpyruvate dioxygenase activity (GO:0003868);; Biological Process: aromatic amino acid family metabolic process (GO:0009072);;	K00457|4.42e-88|dosa:Os02t0168100-01|K00457 4-hydroxyphenylpyruvate dioxygenase [EC:1.13.11.27] | (RefSeq) Os02g0168100; Similar to 4-hydroxyphenylpyruvate dioxygenase.	Ubiquinone and other terpenoid-quinone biosynthesis (ko00130);; Tyrosine metabolism (ko00350);; Phenylalanine metabolism (ko00360)	[E]	Amino acid transport and metabolism	--	4-hydroxyphenylpyruvate dioxygenase OS=Hordeum vulgare OX=4513 PE=2 SV=1	E	Amino acid transport and metabolism	hypothetical protein EE612_009086, partial [Oryza sativa]
Oryza_sativa_newGene_10954	1387	1080	1007	547	536	489	25.0903	20.5627	17.9715	11.0699	10.5971	11.0903	0.00136789	-0.933685	down	--	--	Molecular Function: molecular_function (GO:0003674);; Molecular Function: catalytic activity (GO:0003824);; Molecular Function: binding (GO:0005488);; Biological Process: cellular protein modification process (GO:0006464);; Biological Process: proteolysis (GO:0006508);; Biological Process: nitrogen compound metabolic process (GO:0006807);; Biological Process: response to stress (GO:0006950);; Bio…	--	--	[D]	Cell cycle control, cell division, chromosome partitioning	WLM domain	--	D	Cell cycle control, cell division, chromosome partitioning	uncharacterized protein LOC4345952 [Oryza sativa Japonica Group]
Oryza_sativa_newGene_12412	23	233	86	0	0	0	0.64927	7.34912	2.44866	0	0	0	5.44145e-09	-9.01897	down	--	--	Molecular Function: protein dimerization activity (GO:0046983);;	K13422|6.39e-11|ppp:112288376|K13422 transcription factor MYC2 | (RefSeq) transcription factor MYC3-like isoform X1	MAPK signaling pathway - plant (ko04016);; Plant hormone signal transduction (ko04075)	--	--	Helix-loop-helix DNA-binding domain	Transcription factor NAI1 OS=Arabidopsis thaliana OX=3702 GN=NAI1 PE=2 SV=1	--	--	transcription factor bHLH18 [Oryza sativa Japonica Group]
Os02t0139200-01.gene	205	288	188	311	819	289	4.71925	7.0461	4.31425	8.08588	20.8471	8.42289	0.00743425	1.23451	up	--	--	Molecular Function: DNA binding (GO:0003677);; Cellular Component: nucleus (GO:0005634);; Biological Process: regulation of transcription, DNA-templated (GO:0006355);; Biological Process: auxin-activated signaling pathway (GO:0009734);;	K14486|3.0e-10|pvu:PHAVU_003G128800g|K14486 auxin response factor | (RefSeq) hypothetical protein	Plant hormone signal transduction (ko04075)	--	--	--	Auxin response factor 5 OS=Oryza sativa subsp. japonica OX=39947 GN=ARF5 PE=2 SV=2	K	Transcription	hypothetical protein OsJ_05331 [Oryza sativa Japonica Group]
Oryza_sativa_newGene_2742	32	285	302	19	73	5	0.978358	9.37711	9.30326	0.631741	2.46413	0.156888	0.009691	-2.49849	down	--	--	--	--	--	--	--	Protein of unknown function (DUF295)	--	S	Function unknown	H0806H05.3 [Oryza sativa]
Os01t0109700-01.gene	253	431	279	608	564	351	2.85081	5.1676	3.13343	7.75724	7.02803	5.02127	0.00834334	0.863346	up	--	--	--	--	--	--	--	--	--	--	--	hypothetical protein EE612_000828 [Oryza sativa]
Oryza_sativa_newGene_12521	2504	3769	4043	1610	777	1337	145.453	232.917	233.968	105.66	49.854	98.4956	0.0015323	-1.20211	down	--	--	Cellular Component: cellular_component (GO:0005575);; Cellular Component: cell wall (GO:0005618);; Cellular Component: cell (GO:0005623);; Biological Process: biological_process (GO:0008150);; Biological Process: plant-type cell wall organization (GO:0009664);; Biological Process: cellular process (GO:0009987);; Biological Process: cellular component organization (GO:0016043);; Cellular Component…	--	--	--	--	Pollen protein Ole e 1 like	--	S	Function unknown	hypothetical protein EE612_050047 [Oryza sativa]
Oryza_sativa_newGene_11484	156	195	326	98	94	85	5.30806	7.06634	11.0806	3.78128	3.54586	3.66815	0.00536486	-1.03677	down	--	--	Biological Process: reproduction (GO:0000003);; Biological Process: microtubule cytoskeleton organization (GO:0000226);; Biological Process: developmental process involved in reproduction (GO:0003006);; Cellular Component: cellular_component (GO:0005575);; Cellular Component: intracellular (GO:0005622);; Cellular Component: cell (GO:0005623);; Cellular Component: nucleus (GO:0005634);; Cellular C…	K13172|9.99e-28|cmos:111450450|K13172 serine/arginine repetitive matrix protein 2 | (RefSeq) uncharacterized protein LOC111450450 isoform X1	--	--	--	QWRF family	AUGMIN subunit 8 OS=Arabidopsis thaliana OX=3702 GN=AUG8 PE=1 SV=1	S	Function unknown	hypothetical protein OsI_30724 [Oryza sativa Indica Group]
Oryza_sativa_newGene_15816	3852	2872	2731	926	905	775	82.7562	66.1777	58.4354	22.6934	21.4678	21.1312	8.29515e-09	-1.65539	down	[O]	Posttranslational modification, protein turnover, chaperones	Molecular Function: peptidyl-prolyl cis-trans isomerase activity (GO:0003755);; Cellular Component: integral component of membrane (GO:0016021);;	K09571|0.0|dosa:Os02t0491400-01|K09571 FK506-binding protein 4/5 [EC:5.2.1.8] | (RefSeq) Os02g0491400; Similar to Peptidylprolyl isomerase.	--	[O]	Posttranslational modification, protein turnover, chaperones	FKBP-type peptidyl-prolyl cis-trans isomerase	70 kDa peptidyl-prolyl isomerase OS=Triticum aestivum OX=4565 GN=FKBP70 PE=1 SV=1	O	Posttranslational modification, protein turnover, chaperones	hypothetical protein OsI_07270 [Oryza sativa Indica Group]
Oryza_sativa_newGene_2376	564	592	610	941	1471	939	26.5186	29.6521	28.6085	50.0174	76.4788	56.0276	1.04595e-05	1.13719	up	[F]	Nucleotide transport and metabolism	Molecular Function: iron ion binding (GO:0005506);; Molecular Function: oxidoreductase activity (GO:0016491);; Molecular Function: flavin adenine dinucleotide binding (GO:0050660);;	K11817|5.39e-203|osa:4334382|K11817 indole-3-acetaldehyde oxidase [EC:1.2.3.7] | (RefSeq) probable aldehyde oxidase 2	Tryptophan metabolism (ko00380)	[F]	Nucleotide transport and metabolism	Molybdopterin-binding domain of aldehyde dehydrogenase	Probable aldehyde oxidase 2 OS=Oryza sativa subsp. japonica OX=39947 GN=Os03g0790900 PE=2 SV=1	F	Nucleotide transport and metabolism	Os03g0790900, partial [Oryza sativa Japonica Group]
Oryza_sativa_newGene_2448	643	967	1242	1803	2996	814	11.0107	17.6215	21.2117	34.8969	56.7478	17.6898	0.00733288	1.15977	up	[G]	Carbohydrate transport and metabolism	Molecular Function: catalytic activity (GO:0003824);;	K06617|0.0|osa:9271916|K06617 raffinose synthase [EC:2.4.1.82] | (RefSeq) probable galactinol--sucrose galactosyltransferase 2	Galactose metabolism (ko00052)	--	--	Raffinose synthase or seed imbibition protein Sip1	Probable galactinol--sucrose galactosyltransferase 2 OS=Arabidopsis thaliana OX=3702 GN=RFS2 PE=2 SV=2	S	Function unknown	probable galactinol--sucrose galactosyltransferase 2 [Oryza sativa Japonica Group]
Oryza_sativa_newGene_2318	109	211	93	58	10	10	4.07663	8.84449	3.44835	2.43728	0.413508	0.444878	0.00459497	-2.23114	down	[Q]	Secondary metabolites biosynthesis, transport and catabolism	Molecular Function: methyltransferase activity (GO:0008168);; Biological Process: methylation (GO:0032259);;	--	--	--	--	Leucine carboxyl methyltransferase	--	Q	Secondary metabolites biosynthesis, transport and catabolism	hypothetical protein OsI_13709 [Oryza sativa Indica Group]
Oryza_sativa_newGene_14804	101	1431	1028	46	43	14	1.74884	26.0829	18.9303	0.838868	0.765157	0.280454	2.1524e-08	-4.41979	down	[P]	Inorganic ion transport and metabolism	Molecular Function: potassium ion transmembrane transporter activity (GO:0015079);; Cellular Component: integral component of membrane (GO:0016021);;	K03549|4.94e-239|dosa:Os01t0932500-01|K03549 KUP system potassium uptake protein | (RefSeq) Os01g0932500, HIGH-AFFINITY_POTASSIUM(K+)_TRANSPORTER_6, HAK6; Potassium uptake protein, kup domain containing protein.	--	--	--	K+ potassium transporter	Potassium transporter 6 OS=Oryza sativa subsp. japonica OX=39947 GN=HAK6 PE=2 SV=1	P	Inorganic ion transport and metabolism	potassium transporter 6 [Oryza sativa Japonica Group]
Oryza_sativa_newGene_12475	47	130	52	236	352	72	0.424163	1.25566	0.466435	2.43168	3.55037	0.832634	0.00825807	1.67998	up	--	--	Biological Process: defense response (GO:0006952);; Molecular Function: ADP binding (GO:0043531);;	K15078|2.21e-108|vvi:100255136|K15078 structure-specific endonuclease subunit SLX1 [EC:3.6.1.-] | (RefSeq) putative disease resistance protein RGA1	--	[T]	Signal transduction mechanisms	NB-ARC domain	Putative disease resistance protein RGA1 OS=Solanum bulbocastanum OX=147425 GN=RGA1 PE=2 SV=2	T	Signal transduction mechanisms	hypothetical protein OsJ_30616 [Oryza sativa Japonica Group]
Oryza_sativa_newGene_12517	605	48133	15689	39	58	16	28.3078	2399.06	732.295	2.01334	2.936	0.861915	2.03049e-11	-8.95581	down	--	--	--	--	--	--	--	Probable lipid transfer	--	S	Function unknown	probable non-specific lipid-transfer protein AKCS9 [Oryza sativa Japonica Group]
Oryza_sativa_newGene_14155	21	254	102	9	0	10	1.20796	16.0356	6.02609	0.588574	0	0.730672	0.000603447	-3.97343	down	--	--	Molecular Function: nucleic acid binding (GO:0003676);; Molecular Function: 3'-5' exonuclease activity (GO:0008408);;	--	--	--	--	3'-5' exonuclease	--	S	Function unknown	hypothetical protein OsI_03659 [Oryza sativa Indica Group]
Oryza_sativa_newGene_11535	51	23	78	228	128	81	2.86535	1.35418	4.38253	14.6662	8.05904	5.79394	0.00338426	1.72338	up	--	--	Cellular Component: chloroplast thylakoid membrane (GO:0009535);; Biological Process: photosynthetic electron transport in photosystem I (GO:0009773);; Cellular Component: NAD(P)H dehydrogenase complex (plastoquinone) (GO:0010598);; Cellular Component: integral component of membrane (GO:0016021);;	--	--	--	--	--	Probable NAD(P)H dehydrogenase subunit CRR3, chloroplastic OS=Arabidopsis thaliana OX=3702 GN=CRR3 PE=2 SV=1	--	--	hypothetical protein OsJ_28784 [Oryza sativa Japonica Group]
Os05t0549500-00.gene	5	3	7	18	44	18	0.35059	0.220262	0.509857	1.6673	4.02434	1.85755	0.00243521	2.61352	up	--	--	Molecular Function: transcription factor activity, sequence-specific DNA binding (GO:0003700);; Biological Process: DNA-templated transcription, initiation (GO:0006352);;	--	--	--	--	--	--	--	--	hypothetical protein [Oryza sativa Japonica Group]
Oryza_sativa_newGene_3214	1011	469	553	67	60	19	33.2675	16.3834	18.1288	2.47115	2.16865	0.736254	5.4144e-12	-3.66868	down	--	--	Molecular Function: peptidyl-prolyl cis-trans isomerase activity (GO:0003755);;	K09571|1.03e-154|dosa:Os04t0352400-01|K09571 FK506-binding protein 4/5 [EC:5.2.1.8] | (RefSeq) Os04g0352400; Peptidyl-prolyl cis-trans isomerase, FKBP-type domain containing protein.	--	[O]	Posttranslational modification, protein turnover, chaperones	Tetratricopeptide repeat	70 kDa peptidyl-prolyl isomerase OS=Triticum aestivum OX=4565 GN=FKBP70 PE=1 SV=1	O	Posttranslational modification, protein turnover, chaperones	70 kDa peptidyl-prolyl isomerase [Oryza sativa Japonica Group]
Os04t0447400-01.gene	369	374	175	46	5	74	11.393	12.2891	5.36947	1.60411	0.142038	2.86437	0.00238026	-2.57197	down	--	--	Cellular Component: integral component of membrane (GO:0016021);;	--	--	--	--	--	--	--	--	OSJNBa0072F16.15 [Oryza sativa Japonica Group]
Oryza_sativa_newGene_13409	10	25	22	194	577	82	0.498305	1.32405	1.10738	11.0835	32.3342	5.25996	6.39339e-09	4.0617	up	--	--	Cellular Component: thylakoid (GO:0009579);;	K01092|1.44e-12|boe:106307850|K01092 myo-inositol-1(or 4)-monophosphatase [EC:3.1.3.25] | (RefSeq) phosphatase IMPL1, chloroplastic-like isoform X1	Inositol phosphate metabolism (ko00562);; Phosphatidylinositol signaling system (ko04070)	--	--	CAAD domains of cyanobacterial aminoacyl-tRNA synthetase	Protein CURVATURE THYLAKOID 1B, chloroplastic OS=Arabidopsis thaliana OX=3702 GN=CURT1B PE=1 SV=2	S	Function unknown	hypothetical protein OsI_34473 [Oryza sativa Indica Group]
Oryza_sativa_newGene_9017	32	18	5	371	246	1342	0.685485	0.386695	0.096001	8.6029	5.83175	37.3082	1.43824e-10	5.46012	up	--	--	Molecular Function: hydrolase activity, hydrolyzing O-glycosyl compounds (GO:0004553);; Biological Process: carbohydrate metabolic process (GO:0005975);;	K19891|8.67e-99|ini:109171869|K19891 glucan endo-1,3-beta-glucosidase 1/2/3 [EC:3.2.1.39] | (RefSeq) glucan endo-1,3-beta-glucosidase 3-like	Starch and sucrose metabolism (ko00500)	--	--	Glycosyl hydrolases family 17	Glucan endo-1,3-beta-glucosidase 12 OS=Arabidopsis thaliana OX=3702 GN=At4g29360 PE=2 SV=1	G	Carbohydrate transport and metabolism	glucan endo-1,3-beta-glucosidase 3 isoform X2 [Oryza sativa Japonica Group]
Oryza_sativa_newGene_2201	98	68	84	118	194	582	1.674	1.22732	1.43866	2.27904	3.68329	12.6759	0.00163161	2.17505	up	--	--	Cellular Component: cytoplasm (GO:0005737);; Biological Process: response to wounding (GO:0009611);; Molecular Function: linoleate 13S-lipoxygenase activity (GO:0016165);; Biological Process: oxylipin biosynthetic process (GO:0031408);; Molecular Function: metal ion binding (GO:0046872);; Biological Process: response to other organism (GO:0051707);;	K15718|0.0|dosa:Os03t0738600-01|K15718 linoleate 9S-lipoxygenase [EC:1.13.11.58] | (RefSeq) Os03g0738600, LIPOXYGENASE_L2, LOX-L2; Similar to Lipoxygenase L-2 (EC 1.13.11.12).	Linoleic acid metabolism (ko00591)	--	--	Lipoxygenase	Linoleate 9S-lipoxygenase 2 OS=Oryza sativa subsp. japonica OX=39947 GN=LOX1.1 PE=2 SV=2	E	Amino acid transport and metabolism	hypothetical protein OsI_13441 [Oryza sativa Indica Group]
Oryza_sativa_newGene_15041	871	2669	1728	602	506	489	18.6246	60.7659	36.8425	14.5379	11.9514	13.2634	0.000373021	-1.47159	down	--	--	Cellular Component: membrane (GO:0016020);; Cellular Component: integral component of membrane (GO:0016021);;	K09648|8.85e-12|pavi:110762209|K09648 mitochondrial inner membrane protease subunit 2 [EC:3.4.21.-] | (RefSeq) uncharacterized protein LOC110762209 isoform X1	Protein export (ko03060)	--	--	--	--	S	Function unknown	uncharacterized protein LOC4328191 [Oryza sativa Japonica Group]
Oryza_sativa_newGene_8973	2323	3983	9592	29951	44157	8691	71.3464	130.156	293.509	1039.36	1498.4	338.542	1.43091e-05	2.57859	up	[H]	Coenzyme transport and metabolism	Molecular Function: iron ion binding (GO:0005506);; Cellular Component: mitochondrion (GO:0005739);; Cellular Component: cytosol (GO:0005829);; Biological Process: cellular response to DNA damage stimulus (GO:0006974);; Molecular Function: zinc ion binding (GO:0008270);; Biological Process: thiamine biosynthetic process (GO:0009228);; Biological Process: response to cold (GO:0009409);; Cellular C…	K03146|2.08e-245|dosa:Os07t0529600-01|K03146 cysteine-dependent adenosine diphosphate thiazole synthase [EC:2.4.2.60] | (RefSeq) Os07g0529600; Similar to Thiazole biosynthetic enzyme 1-1, chloroplast precursor.	Thiamine metabolism (ko00730)	[R]	General function prediction only	Thi4 family	Thiamine thiazole synthase 2, chloroplastic OS=Sorghum bicolor OX=4558 GN=THI1-2 PE=3 SV=1	H	Coenzyme transport and metabolism	thiamine thiazole synthase 2, chloroplastic [Oryza sativa Japonica Group]
Os02t0196700-00.gene	226	253	270	96	49	87	6.77738	8.08374	8.09325	3.23547	1.61917	3.3128	0.000567634	-1.43392	down	--	--	Molecular Function: DNA binding (GO:0003677);; Molecular Function: transcription factor activity, sequence-specific DNA binding (GO:0003700);; Cellular Component: nucleus (GO:0005634);;	--	--	--	--	--	--	K	Transcription	Os02g0202000, partial [Oryza sativa Japonica Group]
Oryza_sativa_newGene_935	4682	6032	5922	3596	2660	1863	131.669	179.64	165.415	113.176	82.3746	66.5189	0.00140367	-0.828018	down	--	--	Molecular Function: molecular_function (GO:0003674);; Molecular Function: nucleic acid binding (GO:0003676);; Molecular Function: RNA binding (GO:0003723);; Molecular Function: binding (GO:0005488);; Biological Process: nucleobase-containing compound metabolic process (GO:0006139);; Biological Process: chromatin organization (GO:0006325);; Biological Process: RNA processing (GO:0006396);; Biologi…	--	--	--	--	--	--	A	RNA processing and modification	RNA recognition motif family protein, expressed [Oryza sativa Japonica Group]
Oryza_sativa_newGene_13038	7155	4082	4471	2528	2012	1334	118.592	74.0393	79.9396	47.1516	34.8743	28.0558	0.000658281	-1.24802	down	--	--	Molecular Function: DNA binding (GO:0003677);;	K09419|3.14e-109|dosa:Os10t0419300-00|K09419 heat shock transcription factor, other eukaryote | (RefSeq) Os10g0419300, HEAT_STRESS_TRANSCRIPTION_FACTOR_A2C, HSFA2C; Similar to Heat shock transcription factor 31 (Fragment).	--	[K]	Transcription	--	Heat stress transcription factor A-2c OS=Oryza sativa subsp. japonica OX=39947 GN=HSFA2C PE=1 SV=2	K	Transcription	HSF-type DNA-binding domain containing protein, expressed [Oryza sativa Japonica Group]
Oryza_sativa_newGene_11544	1425	2292	3292	5200	4572	2719	38.5075	65.9236	88.6656	158.86	136.559	93.2181	0.00174778	1.05818	up	--	--	Biological Process: phospholipid metabolic process (GO:0006644);; Molecular Function: phosphatidate phosphatase activity (GO:0008195);; Cellular Component: integral component of membrane (GO:0016021);;	K18693|2.93e-239|dosa:Os09t0308900-01|K18693 diacylglycerol diphosphate phosphatase / phosphatidate phosphatase [EC:3.1.3.81 3.1.3.4] | (RefSeq) Os09g0308900; Phosphatidic acid phosphatase type 2/haloperoxidase domain containing protein.	Glycerolipid metabolism (ko00561);; Glycerophospholipid metabolism (ko00564)	[I]	Lipid transport and metabolism	PAP2 superfamily	Lipid phosphate phosphatase 2 OS=Arabidopsis thaliana OX=3702 GN=LPP2 PE=2 SV=1	I	Lipid transport and metabolism	lipid phosphate phosphatase 2 [Oryza sativa Japonica Group]
Oryza_sativa_newGene_12672	60	269	191	38	17	30	1.43453	6.53978	4.56558	0.98389	0.425068	0.542957	0.000358255	-2.33295	down	--	--	Molecular Function: transferase activity, transferring acyl groups other than amino-acyl groups (GO:0016747);;	K19861|3.94e-70|dosa:Os10t0195600-01|K19861 benzyl alcohol O-benzoyltransferase [EC:2.3.1.196 2.3.1.232] | (RefSeq) Os10g0195600; Transferase family protein.	--	--	--	--	Acyl transferase 1 OS=Oryza sativa subsp. japonica OX=39947 GN=AT1 PE=2 SV=1	S	Function unknown	hypothetical protein OsI_32974 [Oryza sativa Indica Group]
Oryza_sativa_newGene_4954	145	312	462	33	34	64	3.54586	7.9039	10.7335	1.29575	1.29254	2.00902	1.17602e-05	-2.48309	down	--	--	--	--	--	--	--	Domain of unknown function (DUF834)	--	--	--	unknown protein [Oryza sativa Japonica Group]
Oryza_sativa_newGene_13369	2585	2738	2856	3500	3678	3449	74.9989	79.6325	77.6422	110.66	113.202	124.715	0.00267989	0.611477	up	[O]	Posttranslational modification, protein turnover, chaperones	Molecular Function: serine-type endopeptidase activity (GO:0004252);; Cellular Component: integral component of membrane (GO:0016021);;	--	--	[T]	Signal transduction mechanisms	Rhomboid family	RHOMBOID-like protein 2 OS=Arabidopsis thaliana OX=3702 GN=RBL2 PE=1 SV=1	T	Signal transduction mechanisms	RHOMBOID-like protein 2 [Oryza sativa Japonica Group]
Oryza_sativa_newGene_1944	977	3155	1534	551	708	533	12.548	44.4751	22.077	7.98434	10.0451	8.67121	0.00132747	-1.42391	down	[G]	Carbohydrate transport and metabolism	Molecular Function: UDP-glycosyltransferase activity (GO:0008194);; Cellular Component: intracellular membrane-bounded organelle (GO:0043231);;	K23260|1.73e-79|pda:103704299|K23260 scopoletin glucosyltransferase [EC:2.4.1.128] | (RefSeq) scopoletin glucosyltransferase-like	Phenylpropanoid biosynthesis (ko00940)	[GC]	Carbohydrate transport and metabolism;; Energy production and conversion	UDP-glucoronosyl and UDP-glucosyl transferase	UDP-glycosyltransferase 73C7 OS=Arabidopsis thaliana OX=3702 GN=UGT73C7 PE=2 SV=1	--	--	UDP-glycosyltransferase 73C7 [Oryza sativa Japonica Group]
Oryza_sativa_newGene_7572	52	6217	3369	4	3	0	1.20104	153.289	77.7755	0.095625	0.051189	0	4.66311e-09	-10.2448	down	[I]	Lipid transport and metabolism	Biological Process: lipid catabolic process (GO:0016042);; Molecular Function: hydrolase activity, acting on ester bonds (GO:0016788);;	K01052|6.39e-248|bdi:100841711|K01052 lysosomal acid lipase/cholesteryl ester hydrolase [EC:3.1.1.13] | (RefSeq) triacylglycerol lipase 2 isoform X1	Steroid biosynthesis (ko00100)	[I]	Lipid transport and metabolism	Partial alpha/beta-hydrolase lipase region	Triacylglycerol lipase 2 OS=Arabidopsis thaliana OX=3702 GN=LIP2 PE=2 SV=1	I	Lipid transport and metabolism	triacylglycerol lipase 2 isoform X2 [Oryza sativa Japonica Group]
Oryza_sativa_newGene_10924	56	90	125	180	205	111	0.657356	1.14014	1.48511	2.41404	2.69903	1.67585	0.00590946	1.09415	up	[D]	Cell cycle control, cell division, chromosome partitioning	Molecular Function: protein serine/threonine kinase activity (GO:0004674);; Molecular Function: ATP binding (GO:0005524);; Cellular Component: integral component of membrane (GO:0016021);;	K00924|1.56e-73|ghi:107910708|K00924 kinase [EC:2.7.1.-] | (RefSeq) receptor protein kinase CLAVATA1-like	--	--	--	Leucine rich repeat	LRR receptor-like serine/threonine-protein kinase OS=Arabidopsis thaliana OX=3702 GN=RGI3 PE=1 SV=1	T	Signal transduction mechanisms	LRR receptor-like serine/threonine-protein kinase [Oryza sativa Japonica Group]
Os02t0245000-01.gene	6752	8319	5593	9971	11498	9031	127.625	167.273	105.303	212.92	240.091	216.47	0.00335775	0.774588	up	--	--	Molecular Function: hydrolase activity, acting on ester bonds (GO:0016788);;	--	--	--	--	--	--	S	Function unknown	hypothetical protein OsI_06576 [Oryza sativa Indica Group]
[truncated: 61 more rows]

## Sheet: Table S4
Table S4. Primer sequences used in this study.
Names	Sequence (5’- 3’)
ZlqSH1a-F	ATGTCGTCCGCCGTGGGG
ZlqSH1a-R	TCACCCAACAAAATCATGAAGC
ZlqSH1b-F	ATGTCGTCCGCCGCGGGT
ZlqSH1b-R	TCAACCAACAAAATCATGCAGG
ZlqSH1a-FP	caggtcgactctagaggatccATGTCGTCCGCCGTGGGG
ZlqSH1a-RP	tcttagaattcccggggatccTCACCCAACAAAATCATGAAGC
ZlqSH1b-FP	caggtcgactctagaggatccATGTCGTCCGCCGCGGGT
[truncated: 12 more rows]

## Sheet: Sheet1
LOC_Os01g62920.1	Oryza_sativa_subsp._japonica	TALE	LOC_Os01g62920.1
[truncated: 14 more rows]
